# Supplementary material for: Targeted MRM Quantification of Urinary Proteins in Chronic Kidney Disease Caused by Glomerulopathies
Source: Molecules. 2023 Apr 9;28(8):3323. doi: 10.3390/molecules28083323 (PMC10142111; doi:10.3390/molecules28083323)
Supplement: Supplementary file 1 [file molecules-28-03323-s001.zip › !!! Supplementary_Table-S1-S8_rev1-1.xlsx]

## Sheet: Table S1
Supplementary Table S1. Proteins identified in the study
		Core proteins identified in >2/3 samples of all groups
		Other proteins identified in >2/3 samples of at least one group
		Proteins identified in <2/3 of samples
Protein		Peptide Sequence	Control-1	Control-2	Control-3	Control-4	Control-5	Control-6	Control-7	Control-8	Control-9	Control-10	Control-11	Control-12	Control-14	Control-15	Control-17	Control-18	Control-19	Control-20	Control-21	Control-22	Control-23	Control-24	Control-26	MCD-23	MCD-9	MCD-A51	MCD-A66	MCD-A81	MCD-31	MCD-8	MCD-A37	msFSGS7	mFSGS-22	mFSGS-21	mFSGS-24	mFSGS-25(2)	mFSGS-A67	mFSGS-A7 (2)	mFSGS-A53	mFSGS-38	mFSGS-39	mFSGS-A2	sFSGS-18	sFSGS-D3	sFSGS-3	sFSGS-5	sFSGS-A68
Actin, aortic smooth muscle	ACTA	SYELPDGQVITIGNER	14364	2560.6	6534.4	7798.3	7456.3	10244	8990	21215	6428.1	14440	4046.5	20995	15231	10957	8011.6	7395.4	7485.8	6793.5	8770.5	8468.9	8917.3	15508	6144	1853.4	1314.6	2826.8	6580.5	1688.3	1691.9	898.63	2512.6	2404.5	2331	1848.2	4300.9	1175.6	1388.4	2717.5	1749.9	5384.9	1478.5	894.57	2400.5	1967.4	1790.9	1233.3	1888.7
Afamin	AFAM	DADPDTFFAK	1265.4	19.479	40.726	90.28	72.167	195.14	159.91	113.54	92.598	200.44	23.408	106.4	56.03	39.922	24.202	16.452	34.295	123.74	178.15	128.67	195.42	117.85	46.345	487.3	704.03	399.46	324.08	73.799	362.31	262.87	136.41	799.56	360.12	438.44	1150.5	174.4	166.05	106.35	432.24	1179.3	19.597	265.94	789.04	446.25	567.52	1345.8	354.49
Alpha-1-acid glycoprotein 1	A1AG1	NWGLSVYADKPETTK	1335.9	7961.7	8906.2	1868.9	1763	5078	7971	15088	2957.9	4213	5084.9	14628	15672	3217	35885	2749.4	8749	32261	53819	8464.5	16136	4240.7	10319	175680	486400	317120	353290	32767	133930	108890	56391	359920	111010	208170	558470	146290	192860	110610	108220	562880	22419	208760	406540	39945	240480	328450	583240
Alpha-1-antichymotrypsin	AACT	EIGELYLPK	91.418	51.305	120.41	55.396	96.388	67.181	27.972	86.383	129.93	125.79	27.799	49.142	135.2	187.05	477.41	38.38	137.13	229.95	464.28	270.52	294.53	148.87	225.63	1223.8	3741.8	1481.1	2569.2	160.6	898.34	50.705	36.229	21.847	345.24	71.178	486.1	913.04	719.5	857.8	743.98	2538.5	49.35	624.31	7302.8	1267.6	1479.8	2341.8	2091.1
Alpha-1-antitrypsin	A1AT	SVLGQLGITK	4876.7	773.08	8218.2	1300.4	2017.1	1767	1765.6	2232	1692.4	1553.6	718.13	1500	1946.8	2041	2623.4	474.37	2609.7	4129	3842.8	1892.6	3377.3	3388.3	2496.5	55454	141370	54518	55947	5087.6	93237	50049	20269	69378	45724	62065	92672	78410	10039	15031	40729	86149	2721.5	38180	164050	49299	183410	216150	350920
Alpha-1B-glycoprotein_VAR_018369	A1BG	LETPDFQLFK	1405.8	359.84	1710.1	314.05	656.16	333.02	253.4	544.77	548.48	1425.5	149.06	654.14	317.48	1319.5	3820.2	64.265	700.3	2690.5	2431.6	2186.7	1012.9	602.08	2187.4	22806	29095	30167	19459	5866.9	19252	20238	6216.3	34766	14837	23666	69436	12047	18712	10701	34712	54564	1339.6	16336	39612	7370.5	33937	56671	29207
Alpha-2-antiplasmin	A2AP	LGNQEPGGQTALK	509.31	57.809	176.79	239.44	356.29	194.81	286.45	253.28	175.01	480.42	88.045	447.87	115.23	418.58	608.08	97.268	385.89	319	492.82	396.68	409	536.9	374.55	237.57	513.9	195.04	504.17	87.978	389.54	466.23	167.13	236.71	241.97	199.88	200.18	510.38	113.96	160.59	647.66	477.33	27.991	184.57	1863.5	5215.4	1515.7	1206	2643.4
Alpha-2-HS-glycoprotein	AHSG	FSVVYAK	769.88	6.223	332.2	NAN	NAN	NAN	NAN	NAN	133.98	30.056	NAN	NAN	NAN	1751.4	944.75	NAN	27.223	209.06	28.287	1033.2	645.55	116.37	955.61	83.542	194.04	15.439	193	6.9444	713.74	737.78	251.46	509.95	46.41	522.48	176.19	679.79	NAN	31.198	230.49	24.834	136.45	35.372	1086.3	814.14	2642.1	1760.9	2150.5
Alpha-2-macroglobulin	A2MG	AIGYLNTGYQR	34.642	NAN	13.047	NAN	NAN	NAN	6.5298	31.588	2.0112	NAN	NAN	NAN	NAN	13.023	13.005	NAN	15.68	21.663	0.52704	NAN	4.0521	NAN	9.9943	10.46	NAN	NAN	8.4372	NAN	17.348	15.319	118.2	351	NAN	49.961	622.74	48.126	NAN	NAN	6045	32.939	74.889	NAN	173.24	39847	491.17	895.33	431.13
Antithrombin-III	ANT3	DDLYVSDAFHK	298.16	NAN	149.85	113.34	170.73	191.93	358.15	484.34	105.9	165.52	93.084	101.92	264.36	167.7	330.64	34.962	352.65	434.43	389.76	217.46	353.87	271.31	270.67	580.79	4249.4	460.68	4180.6	7.1946	5889.1	3575.1	795.23	4722.3	796.46	2528.2	1747.5	6460.5	NAN	129.16	1086.7	2921.8	235.5	332.81	30539	11161	12608	13267	14789
Apolipoprotein A-IV	APOA4	LGEVNTYAGDLQK	105.22	NAN	9.5357	NAN	5.5641	NAN	0.44431	NAN	2.0839	35.339	NAN	10.982	21.027	11.201	21.468	NAN	NAN	48.382	NAN	NAN	5.1603	16.118	2.8612	NAN	6.3236	NAN	139.07	NAN	72.351	152.11	5.2197	58.84	NAN	57.153	17.965	83.058	NAN	NAN	172.06	NAN	29.778	NAN	1089.1	2825.1	874.54	691.76	1756.1
Apolipoprotein C-I	APOC1	EWFSETFQK	NAN	NAN	16.729	NAN	NAN	NAN	NAN	NAN	NAN	47.26	NAN	NAN	194.55	91.589	174.09	NAN	164.39	44.824	143.73	137.34	63.554	NAN	NAN	NAN	NAN	NAN	NAN	NAN	238.35	138.41	NAN	26.164	NAN	6.9905	734.05	23.697	NAN	NAN	3544.9	NAN	108.63	NAN	662.09	66422	481.11	598.13	1164.4
Apolipoprotein C-III	APOC3	GWVTDGFSSLK	82.648	NAN	21.726	NAN	NAN	NAN	NAN	NAN	NAN	44.263	NAN	NAN	NAN	NAN	NAN	NAN	NAN	NAN	1.6858	NAN	NAN	NAN	NAN	NAN	NAN	NAN	4.0818	NAN	NAN	43.234	58.42	11.981	NAN	2.3705	404.28	NAN	NAN	NAN	1580.8	NAN	283.62	NAN	190.86	41729	350.31	148.11	541.03
Apolipoprotein D	APOD	NILTSNNIDVK	36396	2120.1	24423	4597.3	10309	26371	8141.4	9608.3	43744	67984	1409.5	11905	49333	50871	110460	10818	39501	66785	49789	140710	115670	94007	69876	5667.8	9401.6	9141	21789	2815.2	2365.3	1795.7	4181.8	2187.7	2396.7	3206	23335	5491	11774	15550	5995.1	12947	6880.8	7059.3	10059	38636	3920	7521.7	2448.6
Apolipoprotein E	APOE	LGPLVEQGR	343.09	20.398	68.236	89.179	196.66	361.28	195.43	186.88	210.1	322.59	18.449	347.98	NAN	100.28	161.75	9.4236	140.7	182.51	257.39	147.09	255.84	242.26	121.44	NAN	1.5716	3.1374	20.193	3.7648	5.6426	2.566	11.543	1.3359	0.36856	1.2301	94.927	2.9779	2.5266	16.428	121.91	9.2387	15.77	6.5727	4.7942	1599.1	17.184	8.1271	26.52
Apolipoprotein L1	APOL1	VAQELEEK	43.626	16.588	27.671	21.856	22.29	32.595	48.404	41.623	28.005	24.775	22.395	23.657	22.301	22.269	74.635	22.605	57.681	22.732	25.067	26.819	40	26.918	28.368	17.872	17.479	16.034	18.106	16.034	26.224	19.466	19.77	18.025	16.034	20.747	24.798	16.034	16.034	20.172	60.552	17.867	16.799	16.034	22.611	323.51	20.326	23.705	16.463
Apolipoprotein M	APOM	AFLLTPR	19.724	NAN	3.9264	1.7445	4.8493	20.315	9.7199	8.2773	10.271	11.419	NAN	3.1685	NAN	6.2241	7.7128	NAN	6.7309	12.587	22.813	8.0934	23.539	18.386	2.7748	NAN	0.81622	NAN	6.9555	NAN	6.0633	0.80382	NAN	0.64972	NAN	0.82153	17.083	4.1706	NAN	NAN	20.881	1.2598	1.0603	NAN	22.547	405.45	11.117	27.214	12.241
Apolipoprotein(a)	APOA	GTYSTTVTGR	481.23	105.3	121.78	72.979	30.843	446.74	165.37	255.65	266.69	354.86	65.889	114.9	301.91	85.033	301.59	529.36	51.26	173.2	160.39	183.82	613.67	203.66	152.02	NAN	NAN	NAN	4.3482	NAN	4.4335	NAN	35.098	NAN	2.8103	0.90441	169.17	NAN	NAN	NAN	75.393	5.9007	NAN	NAN	NAN	1629.4	NAN	NAN	NAN
Attractin	ATRN	SVNNVVVR	216.2	63.484	136.51	78.472	128.99	176.66	119.59	172.14	119.07	194.15	78.241	90.485	90.613	136.83	133.69	98.602	109.76	175.2	131.31	137.69	160.89	192.78	113.79	16.787	7.8982	8.2149	18.124	12.952	11.498	18.838	26.875	21.274	13.615	12.283	66.214	10.641	16.619	25.27	23.547	16.163	7.1226	14.03	20.452	112.48	18.585	39.855	11.609
Beta-2-microglobulin	B2MG	VNHVTLSQPK	308.46	41.278	106.82	92.48	151.74	185.49	198.27	249.59	75.307	256.95	61.901	109.27	63.444	173.68	234.94	41.192	192.76	180.23	248.41	164.3	306.88	311.48	97.722	9.0047	17.505	14.874	323.02	14.211	15.43	93.48	90.554	45.96	9.2091	49.854	58.134	69.045	10.335	30.079	11.471	15.259	1809.2	11.354	209.8	22.588	571.15	72.58	1659.5
Biotinidase	BTD	SHLIIAQVAK	36.081	8.5468	23.216	13.539	17.145	24.705	11.209	20.759	14.117	32.591	4.7847	10.395	6.3144	30.945	38.467	5.8225	28.943	31.786	48.862	38.351	47.957	38.317	20.046	23.728	35.313	25.994	28.839	6.8867	17.81	13.054	7.209	24.414	16.59	21.998	59.519	9.3718	16.614	18.139	17.621	58.758	1.5124	18.674	41.658	9.429	35.211	64.03	18.099
Cadherin-13	CAD13	INENTGSVSVTR	1101.7	127.94	209.28	211.75	598.21	803.54	340.81	442.74	306.63	970.26	246.81	401.98	256.43	500.23	758.59	230.88	656.59	459.16	782.69	569.02	547.6	645.08	516.35	10.406	57.324	80.608	65.229	4.5932	27.037	16.425	67.097	34.332	23.986	22.229	146.09	53.439	NAN	72.853	60.56	48.416	76.784	96.894	39.399	76.538	83.811	44.484	29.785
Carboxypeptidase B2	CBPB2	IAWHVIR	NAN	NAN	250.24	NAN	NAN	NAN	4.6753	21.228	136.72	159.97	NAN	NAN	NAN	52.859	39.293	NAN	NAN	NAN	169.84	7.5168	216.46	NAN	55.874	393.71	47.01	257.82	142.58	504.86	728.01	NAN	727.8	402.84	319.04	31.848	29.105	NAN	NAN	7.9975	501.62	NAN	720.96	469.11	247.76	NAN	86.18	249.97	225
Carboxypeptidase N catalytic chain	CBPN	SIPQVSPVR	0.28126	NAN	0.58831	NAN	NAN	1.1888	NAN	0.60341	0.5335	NAN	NAN	1.3453	NAN	0.39965	4.9533	NAN	1.4869	2.5332	1.9854	NAN	0.96101	0.69921	1.08	3.4436	0.8493	NAN	0.19863	0.31233	6.0701	4.174	8.6376	10.178	NAN	3.6009	43.018	5.3151	0.61648	NAN	24.071	2.9135	2.4889	2.8143	13.355	246.88	17.029	30.253	9.0062
Carboxypeptidase N subunit 2	CPN2	AGGSWDLAVQER	234.56	92.812	154.24	128.12	99.095	270.3	142.04	429.76	295.84	235.72	80.908	95.925	12.486	295.87	275.78	36.741	264.46	557.9	405.4	145.63	112.88	388.42	243.29	18.137	23.351	50.384	85.267	62.945	36.176	33.209	33.099	19.961	26.823	15.795	175.33	27.767	29.059	53.861	95.168	65.306	18.427	35.382	77.152	545.53	48.41	108.48	59.189
CD44 antigen	CD44	YGFIEGHVVIPR	19496	4023.1	8949.1	2715.3	4712.9	3293.7	4340.7	11439	10690	9770.7	5921	5462.8	1795.3	8678.3	12773	3834.2	6528.9	9171.4	7375.2	9677.3	11221	9952.3	8987.4	68.589	72.015	141.66	359.22	206.21	198.76	327.54	472.52	2.9594	187.13	114.53	609.01	209.25	155.61	400.47	146.52	136.71	NAN	125.78	158.91	44.205	68.646	96.989	25.262
Coagulation factor VIII	FA8	LHPTHYSIR	24.371	NAN	NAN	NAN	59.093	37.107	72.209	NAN	46.106	NAN	2.4566	45.817	29.115	18.802	24.453	NAN	1.225	NAN	4.7973	55.005	150.34	5.3556	NAN	37.381	5.8941	NAN	18.622	NAN	NAN	NAN	NAN	NAN	NAN	11.244	6.8882	8.9434	NAN	NAN	NAN	NAN	NAN	10.028	3.2305	52.804	NAN	19.257	15.973
Complement C1r subcomponent-like protein	C1RL	VVVHPDYR	43.261	NAN	7.1387	3.9333	5.3035	4.7598	3.1148	7.8209	7.9375	12.498	NAN	11.117	NAN	15.271	24.06	NAN	14.81	17.564	39.139	14.701	18.299	18.431	9.8466	0.048633	3.7573	2.2484	2.4175	NAN	2.2532	0.74819	NAN	2.9565	NAN	1.3893	8.8236	0.39539	NAN	3.957	3.363	6.8485	NAN	1.6407	9.7803	1.0718	3.8288	10.521	6.0866
Complement C3	CO3	TGLQEVEVK	61.389	NAN	2.8455	NAN	NAN	NAN	51.495	129.63	5.5957	3.7656	NAN	25.658	46.641	18.001	19.309	NAN	13.767	51.598	NAN	NAN	NAN	15.289	4.4302	NAN	NAN	NAN	NAN	NAN	1044.2	1337	343.02	420.43	7.5986	596.35	221.84	1171.5	NAN	NAN	978.26	NAN	NAN	NAN	3530.7	11773	2605	2009.4	7599.5
Complement component C7	CO7	AASGTQNNVLR	136.19	6.6802	24.643	65.166	124.54	98.484	46.117	39.228	156.75	18.975	23.1	49.589	29.748	17.433	78.221	34.72	29.223	56.164	27.194	23.432	92.9	23.527	19.759	6.2162	24.749	14.743	21.833	10.816	11.483	24.721	15.747	76.519	7.7112	47.819	28.152	25.623	14.699	20.93	59.627	66.695	12.22	39.653	250.97	463.34	100.05	157.88	329.45
Complement component C8 alpha chain	CO8A	MESLGITSR	15.243	2.4409	4.0586	4.4785	3.6289	6.1514	6.9145	9.3583	6.0179	7.4757	4.9802	6.559	2.6801	7.9716	8.3774	1.9995	8.5748	6.3124	3.911	7.2443	9.9746	10.044	5.3483	2.2664	3.7004	1.8005	2.9961	1.7797	26.583	24.825	5.7487	9.2332	3.2908	14.072	7.4229	25.851	2.2111	2.512	16.375	2.3931	3.3819	1.7749	61.419	71.638	51.928	38.749	200.22
Corticosteroid-binding globulin	CBG	WSAGLTSSQVDLYIPK	78261	8557.1	33695	12793	50202	48179	21759	28098	11476	31630	11439	17742	19700	58146	96767	9734	65147	93163	129430	61563	54425	36930	56839	254070	259600	388730	251790	56314	215020	134160	23692	144250	166890	155090	608340	154830	131570	133030	310450	347600	12350	177390	300780	55135	265640	554860	294290
Cystatin-C	CYTC	ALDFAVGEYNK	885.25	24.224	85.629	191.19	203.94	831.77	432.73	725.9	441.6	815	37.562	382.55	247.5	449.82	705.39	58.771	699.29	864.53	1489.1	659.11	1094.1	971.9	559.74	34.244	18.562	61.373	132.01	76.87	58.772	145.33	102.9	43.766	46.142	49.21	209.62	31.168	64.185	117.4	60.702	58.334	538.2	38.834	157.75	105.27	331.36	80.345	1204.6
Di-N-acetylchitobiase	DIAC	ATYIQNYR	42.148	74.118	128.96	95.511	69.763	30.25	33.101	65.285	82.787	65.245	56.552	34.834	0.19646	119.74	109.26	NAN	49.035	182.45	80.373	174.47	212.59	96.562	88.415	27.627	61.884	65.172	63.685	17.794	22.629	31.937	26.711	44.787	29.419	57.254	209.41	16.116	50.033	56.244	56.06	68.284	7.3753	46.727	46.912	4.1558	37.986	47.848	21.632
Endothelial protein C receptor	EPCR	TLAFPLTIR	1525.3	60.486	537.25	57.675	496.51	437.52	232.27	261.42	1337.2	816.92	113.48	317.52	310.75	733.34	643.63	245.65	235.67	486.99	456.43	719.82	598.88	684.22	604.85	0.19762	4.6639	39.979	11.617	NAN	8.31	27.371	30.98	NAN	16.221	6.4186	61.554	42.61	16.072	36.899	16.011	0.82908	NAN	14.024	NAN	NAN	21.19	4.1685	NAN
Fibrinogen alpha chain	FGA	VQHIQLLQK	46.106	3.5682	17.216	9.5937	52.612	NAN	89.633	39.11	NAN	NAN	NAN	29.087	NAN	1.3352	8.1596	30.7	41.772	0.49544	2.478	9.1499	72.142	NAN	NAN	NAN	NAN	NAN	NAN	NAN	NAN	44.065	20.139	38.642	NAN	20.456	116.78	NAN	NAN	NAN	1412.1	8.7671	35.145	NAN	53.932	26795	99.93	8.1772	976.23
Fibronectin	FINC	HTSVQTTSSGSGPFTDVR	213.39	23.568	42.221	129.32	107.64	68.549	25.534	86.702	71.605	157.36	29.016	384.06	42.753	133.2	56.803	24.044	93.543	129.56	61.616	152.72	9.1603	48.577	91.695	NAN	65.075	0.14167	19.263	NAN	NAN	NAN	7.6309	58.267	39.767	20.408	71.203	11.963	NAN	10.791	642.71	NAN	42.773	9.8985	3.0014	6750.7	51.603	15.335	112.86
Fibulin-1	FBLN1	TGYYFDGISR	46.714	12.646	17.001	27.657	3.8821	24.698	20.202	16.771	5.4545	74.507	3.9685	4.9102	4.4251	5.7678	23.725	2.4092	8.7566	9.1719	9.8674	16.474	38.996	29.679	25.083	0.87924	0.62032	3.1966	6.5182	3.1663	3.9978	8.2006	5.0223	3.7846	2.9674	3.8112	6.1215	4.1103	2.0246	6.7838	11.208	1.0678	6.7891	0.23421	23.109	109.51	14.147	13.114	22.486
Galectin-3-binding protein	LG3BP	SDLAVPSELALLK	2657.9	403.06	1083.8	1059.3	1799.7	2876.1	1778.9	1800.6	1014.6	2134.9	780.77	1388.3	560.86	865.41	1647.9	501.98	1771.2	1894.4	514.66	1076.7	618.97	2858.4	864.3	NAN	NAN	NAN	376.01	15.322	29.075	49.861	50.001	13.24	NAN	87.6	518.47	NAN	63.656	287.34	63.061	65.17	NAN	NAN	0.37285	NAN	NAN	94.29	NAN
Gelsolin	GELS	AGALNSNDAFVLK	13198	502.05	1380.6	818.87	1412.8	1772.1	845.61	727.4	1582.5	5330.5	812.76	1063.8	337.8	2458.2	2728.3	307.66	1813.4	3867.7	4462.3	6248.6	10334	2329	2397.4	162.73	318.2	180.91	1895.9	43.236	78.368	306.61	515.74	55.6	70.932	212.47	833.43	437.76	175.34	300.11	206.13	600.4	740	271.26	573.65	1613.4	1105.2	182.4	1982.6
Glial fibrillary acidic protein	GFAP	LADVYQAELR	4.6828	2.3852	4.8281	8.8053	9.7592	14.404	4.1306	10.215	3.399	5.7649	1.3301	7.5755	2.7315	3.1696	4.824	1.3521	5.4198	5.0192	4.3258	0.27355	3.7083	5.1137	2.7648	2.075	2.5719	1.8438	1.2409	1.6666	1.5298	0.35766	0.87811	1.9624	1.0109	1.4248	0.26859	2.4986	1.0915	1.8676	1.1391	2.3499	0.53086	1.2658	14.808	13.43	2.9265	5.418	13.146
Glutathione peroxidase 3	GPX3	QEPGENSEILPTLK	NAN	6.1207	26.114	5.6026	0.81432	NAN	1.2424	8.0282	3.3834	NAN	5.4057	3.3646	7.6406	27.396	42.995	4.9096	30.488	5.3752	NAN	NAN	33.04	9.6898	0.023954	1.5283	10.823	0.60742	19.933	0.27062	13.129	4.6888	0.38216	5.8649	2.5986	4.6622	4.0406	10.704	NAN	0.83481	2.3025	3.8107	0.02494	0.41429	65.942	28.203	26.128	40.443	17.333
Glutathione S-transferase P	GSTP1	TLGLYGK	2309.6	222.81	462.48	970.68	1100	1308.9	1394.5	2982.4	1574.5	2705.9	670.33	1795.1	3803.2	2415.9	1774.5	836.34	2496.4	1418.1	2465.6	1160.2	2619.4	3250.4	1441.4	122.91	218.53	46.302	388.75	202.58	199.93	184.26	237.36	48.259	161.39	80.224	555.75	195.48	200.13	275.22	52.114	276.63	129.76	37.165	232.42	NAN	236.62	213.54	118.96
Hemopexin	HEMO	NFPSPVDAAFR	2964.8	915.22	1723.5	961	1864.3	2271.7	2790.4	3884.7	1694.4	2461.5	1584.8	2098.9	924.75	2163.6	3812	649.1	2528.6	3602.7	2555.4	1810.7	3238	2422	2494.4	528.03	1416.9	339.81	2511.8	262.65	10752	10355	2293.4	3111.5	956.16	5752.2	4462.7	10906	344.9	534.42	2283.5	966.06	2009	815.98	26094	25651	16928	16465	71818
Ig gamma-1 chain C region	IGHG1	GPSVFPLAPSSK	714.88	118.6	70.535	453.17	418.33	373.21	675.67	760.91	408.33	471.19	175.95	412.81	415.09	11.85	706.19	0.68773	43.687	523.68	735.18	443.21	362.76	314.37	330.39	223.58	1480.6	395.22	285.22	212.86	4493	3014.7	2619.5	1308.7	717.57	3867.8	2380.5	7988.6	197.29	219.15	1018.3	435.8	625.87	68.47	14343	12718	7461.2	4350.3	51478
Ig mu chain C region	IGHM	GFPSVLR	2624.1	64.148	377.32	249.18	246.01	278.45	344.33	75.319	1397.2	781.06	129.56	290.06	NAN	1109.3	1386.9	22.048	884.74	822.56	1791.7	899.55	3261.7	963.89	784.2	107.64	334.34	296.73	2123.4	141.88	133.06	90.452	449.85	122.61	127.55	35.158	1963.8	164.48	173.05	496.61	1517.3	138.61	655.86	440.04	966.36	5939.6	628.73	703.52	298.8
Ig mu heavy chain disease protein and Ig mu chain C	IGHMC	VSVFVPPR	4178.2	167.47	825.46	376.15	581.25	496.92	737	220.94	2090.1	1553.4	351.07	613.37	41.373	2136	2164.7	38.336	1507.5	1424.3	3166.5	1920.1	4915.8	1595.1	1681.3	144.52	385.5	242.21	2833.3	211.02	172.5	98.617	587.25	154.25	171.53	34.256	2303.7	224.97	197.03	599.38	2116	188.2	837.7	572.9	1325.5	8189	827.88	952.33	376.11
Immunoglobulin kappa variable 4-1	KV401	NYLAWYQQKPGQPPK	18.255	NAN	0.52421	NAN	NAN	4.1283	NAN	NAN	NAN	5.279	NAN	14.172	NAN	1.3614	1.0684	NAN	NAN	2.9691	3.3951	14.146	4.4114	NAN	1.3525	29.551	103.7	66.669	193.22	18.269	129.06	49.432	64.197	100.97	76.592	151.47	247.85	222.35	51.72	56.669	96.644	47.818	88.895	58.705	374.31	289.13	484.02	232.53	1664.4
Insulin-like growth factor-binding protein 2	IBP2	LIQGAPTIR	109.7	1.4774	7.5323	13.323	2.3748	17.731	26.287	42.798	21.226	19.082	7.5139	30.455	0.19186	26.844	57.161	0.15811	40.241	42.739	3.1863	33.716	14.973	61.016	30.847	1.8011	0.81016	1.7507	2.3355	5.3205	3.0241	6.0824	7.8056	4.4925	2.4274	4.0078	15.276	1.3258	4.0544	7.435	4.9684	2.423	0.68369	0.36032	0.90724	14.809	6.0303	7.1603	29.706
Interleukin-6	IL6	FESSEEQAR	7.1038	2.4316	3.6754	2.4946	1.8654	2.7788	1.0603	1.1976	4.6996	2.6957	0.82325	1.3941	2.3873	1.7177	1.0917	1.9109	0.82325	0.88677	1.9655	1.7101	1.2861	1.7716	0.82325	0.82325	0.82325	0.82325	1.1819	0.82325	1.8692	1.6864	1.6757	0.82325	0.82325	0.82325	0.82325	0.82325	1.1925	1.6958	0.82325	1.0413	0.82325	0.82325	0.82325	0.82325	1.0117	1.4345	0.82325
Kininogen-1	KNG1	DIPTNSPELEETLTHTITK	507290	21869	124160	38247	157790	189720	122140	293310	210690	222000	58388	77068	239570	236460	236460	121840	220430	215890	246860	189180	277810	311320	254630	9906.2	8199.1	10783	22557	13348	23407	28749	16418	11769	18312	17991	38004	23408	17655	28327	19052	14277	6110.6	10352	58882	55726	45973	37138	82030
Leucine-rich alpha-2-glycoprotein	LRG1	DLLLPQPDLR	373.2	192.32	364.82	12.008	65.153	60.706	56.324	88.967	240.02	113.31	NAN	238.11	655.19	465.21	2830.1	NAN	386.64	651.1	2348	943.78	1381.3	115.66	862.91	3692.9	5429.1	3850.1	3355.6	364.88	2293.8	1978.3	1080.6	4377.7	1621.5	2892.3	8828.7	2505.4	3486.5	2404.3	2041.5	3748.9	269.64	3177.6	5626.3	577.32	5060.9	6382.3	11920
L-selectin	LYAM1	AEIEYLEK	174.8	54.214	63.439	82.638	110.11	145.51	89.275	40.681	111.29	77.918	49.594	170.67	82.294	141.8	401.73	22.801	84.864	135.55	416.37	308.29	255.57	124.03	136.24	117.79	103.33	106.85	16.087	27.125	118.4	62.821	112.01	50.893	45.785	143.62	313.94	72.63	51.05	40.441	138.53	112.9	6.3607	84.599	186.97	232.28	221.62	173.18	129.26
Lumican	LUM	SLEDLQLTHNK	348.99	7.0497	42.938	6.1711	47.759	14.914	5.4689	13.884	28.116	66.674	NAN	12.828	55.395	94.372	244.6	10.786	74.419	131.08	112.43	133.87	107.14	36.091	128.11	NAN	53.344	NAN	21.424	NAN	68.579	105.43	7.6181	23.245	7.9509	72.489	29.845	175.23	NAN	NAN	21.033	0.20137	NAN	NAN	447.43	495.98	326.31	144.27	531.08
Lysozyme C	LYSC	AWVAWR	111.77	13	20.609	45.594	41.38	102.62	136.47	176.79	166.14	30.479	29.616	67.597	NAN	16.415	61.661	NAN	51.031	52.507	143.67	9.7228	121.78	72.239	29.464	3.0895	2.5675	5.3637	15.275	0.6958	0.86799	44.519	61.086	7.9279	1.7411	17.978	27.585	16.3	NAN	4.2988	9.9379	14.813	42.731	4.134	40.592	45.596	137.59	13.738	1099.2
Mannan-binding lectin serine protease 1	MASP1	TGVITSPDFPNPYPK	657.02	461.96	426.79	711.87	317.53	507.98	330.29	104.16	494.04	459.83	134.85	1102.7	379.25	356.43	823.45	395.66	NAN	320.61	402.61	523.32	527.88	353.75	333.11	118.5	150.57	169.48	475.19	5.0317	426.2	480.82	189.41	666.02	346.51	NAN	298.83	74.527	250.96	98.839	566.23	571.29	NAN	202.55	954.12	7009.9	92.741	500.96	1020.2
Mannan-binding lectin serine protease 2A	MASP2	WPEPVFGR	225260	33790	63219	18802	172990	214780	44373	35437	40571	92318	41781	82188	10881	55544	579600	72794	46030	238980	231150	415090	121860	155350	306340	25631	24382	13875	98453	15063	12641	4444.6	698.09	2124.1	22808	3974.4	7581.1	44165	34108	53003	12010	62814	14034	6875.8	25629	10055	24589	19725	2368.2
Neuropilin-2	NRP2	ALQVVR	10160	123.71	730.21	1512.9	1842.4	6742.1	4005	5566.3	3901.4	7244.1	267.1	3001.7	NAN	3259.6	5914.4	24.888	4860.8	6882.6	11343	3659.2	8575.7	8520.7	4663.3	253.76	227.91	343.68	1425.7	637.39	458.87	1312.7	1078.7	669.27	407.42	442.65	1679	399.85	586.34	943.25	535.33	559.3	4844.7	328.56	1460.8	855.27	2860.2	923.36	11415
Phosphatidylcholine-sterol acyltransferase	LCAT	SSGLVSNAPGVQIR	124.4	11.801	54.311	49.941	29.204	71.674	38.781	46.634	94.819	80.965	16.709	61.333	24.951	85.278	103.41	23.479	75.732	90.837	195.28	121.88	111.69	112.47	103.33	24.743	22.848	15.099	14.047	6.932	15.639	15.09	17.77	26.844	11.838	28.134	85.736	12.154	17.325	20.368	35.993	39.731	3.3568	7.3029	24.143	123.9	33.344	69.222	32.651
Plasma serine protease inhibitor	IPSP	GFQQLLQELNQPR	3563.7	235.34	505.64	1020.9	1021.5	1491.8	870.19	1645	1196.1	1840.4	666.18	1120.8	88.176	1064.2	1969.7	147.95	1482.2	2257.9	488.15	1143.6	406.19	2282	1661.7	27.022	37.622	36.906	144.28	88.366	65.325	7.0747	12.211	NAN	26.711	NAN	39.281	3.1608	77.755	241.51	47.16	25.719	NAN	46.82	8.8434	30.157	5.7331	4.8159	36.289
Plasminogen	PLMN	EAQLPVIENK	7.2823	NAN	3.4389	NAN	0.43911	2.3516	0.29305	3.9134	NAN	3.7239	NAN	0.6143	6.3253	8.2457	27.858	NAN	10.483	20.606	NAN	10.936	3.1566	6.9029	8.2811	33.597	47.523	24.265	94.173	0.49915	78.338	61.173	20.117	15.978	12.418	32.004	14.02	82.467	1.1643	10.116	61.354	128.88	4.1252	11.124	376.63	352.51	281.55	496.32	576.2
Platelet endothelial cell adhesion molecule	PECA1	SELVTVTESFSTPK	2136.8	1214.2	1359.3	1339.6	922.5	991.45	547.38	943.76	490.63	620.77	816.01	584.02	966.26	171.63	2603.6	1227.5	1265.1	795.29	875.09	362.96	1540.3	37.955	1556.8	2285.9	2987.4	NAN	4720	NAN	1328.1	NAN	2529.8	3728.8	2143.8	2935.9	4885.8	4838.6	1546	NAN	2046.1	2360.7	1235.4	1178.2	2603.5	4.0985	3059.7	2475.2	52.714
Pregnancy zone protein	PZP	ISEITNIVSK	2.1327	1.8267	2.7319	2.0391	2.6656	1.9824	2.3252	5.0627	3.8269	1.8448	2.0687	2.3837	2.679	2.3831	2.2957	2.3022	2.4262	1.6129	1.8265	2.0726	2.549	1.9739	4.2712	2.8167	2.8453	1.6515	1.7341	3.7039	2.7176	3.5656	4.5587	2.9788	2.4343	5.8934	5.1348	1.6129	1.9054	1.7967	3.6484	1.6129	2.5386	2.6901	1.778	3.0607	3.0771	2.7825	3.9742
Proenkephalin-A	PENK	ELLETGDNR	24.402	3.1374	4.746	14.974	8.2898	9.688	11.72	3.9514	5.7061	14.856	1.454	10.484	2.5102	5.2597	4.8482	4.1285	6.9911	6.3791	5.5104	10.913	11.347	7.1342	4.1915	0.035878	0.17372	0.0035294	0.30799	0.09271	NAN	NAN	0.11326	NAN	0.020876	NAN	0.018221	0.42978	0.12835	0.25075	0.015321	0.028841	0.48408	0.073437	0.015208	NAN	0.1847	0.018858	0.046601
Prothrombin	F2	ELLESYIDGR	130.21	NAN	NAN	NAN	NAN	0.7443	89.605	83.926	63.619	82.036	NAN	33.78	50.871	113.79	423.24	NAN	271.07	81.573	108.66	100.82	36.08	36.487	NAN	164.53	1373.6	337.03	1749.6	NAN	3576.5	554.85	276.91	388.97	262.47	404.14	126.85	2605.6	20.631	71.019	800.12	2825.9	39.461	28.419	11946	12758	7651.9	6337.8	6605.3
Resistin	RETN	IQEVAGSLIFR	143.82	18.99	NAN	30.031	67.386	147.3	85.849	74.322	105.84	114.5	59.283	74.776	5.7201	NAN	100.46	NAN	72.166	95.188	213.39	142.78	214.61	137.58	34.063	7.2569	2.3243	4.6673	35.996	0.68794	7.8416	6.2004	12.478	4.5879	0.33701	9.6042	22.731	9.3444	19.063	17.442	2.2195	5.7824	9.6289	7.85	11.096	NAN	4.3534	1.8186	4.0437
Retinol-binding protein 4	RET4	YWGVASFLQK	877.05	241.89	1079.9	355.69	1102	1688	975.89	915.53	1240.7	1090.2	137.42	662.37	33.351	1687.9	1527	170.73	1055.6	1044.5	775.11	857.56	1936.2	1352.6	875.43	67.66	141.34	80.869	2925.9	82.369	814.3	2155.8	811.04	940.79	69.42	1731.7	1004.1	962.37	120.21	265.11	655.83	127.44	16023	137.19	6469.3	10313	8854.2	4199.6	16663
Serotransferrin	TRFE	DGAGDVAFVK	5409.7	1320.4	8370.9	1496	4261.8	6382.5	9372	6824.9	4740.8	4797.3	1968.2	3809.8	11573	4470.5	12423	924.55	3782.3	16532	9076.6	3331.6	3480.4	4194	7026.7	128920	285220	114580	125410	23410	169530	117180	86065	241820	130850	179220	299010	190230	31345	26723	91949	278920	13515	117840	259510	112260	294140	349380	217100
Serum albumin	ALBU	LVNEVTEFAK	6278300	1613300	10167000	3526300	7556600	10059000	13215000	12470000	7170100	7082500	3766500	7525500	2689300	5111000	7526300	1542500	5631100	13665000	9092300	3510200	5240500	7373700	5777100	69945000	117220000	57343000	52052000	8210000	103880000	72608000	53840000	186840000	75475000	124070000	166820000	90691000	13857000	15473000	45395000	100280000	8048000	58392000	96251000	29520000	162970000	183320000	111610000
Serum amyloid P-component	SAMP	IVLGQEQDSYGGK	74.955	2.7767	68.389	60.531	48.46	60.16	66.364	136.64	37.431	131.43	10.931	97.207	16.979	15.352	87.921	54.445	94.674	63.784	8.2691	46.225	NAN	52.365	15.102	NAN	11.397	2.5117	NAN	NAN	23.88	22.967	26.929	16.88	NAN	48.693	34.303	18.522	NAN	47.731	130.94	9.2122	1.2649	17.343	181.96	529.52	95.339	63.58	131.32
Serum paraoxonase/lactonase 3	PON3	ILIGTVFHK	0.41356	0.25674	0.25848	0.37032	0.37018	0.37299	0.53931	0.16354	0.62183	0.1827	0.14222	0.2717	0.39445	0.12445	0.24247	0.18943	0.23581	0.22256	0.48464	0.34289	0.10137	0.15341	0.41303	0.32389	0.24203	0.19874	0.10544	0.20098	0.3749	0.52854	0.29908	0.35472	0.075551	0.21718	0.26965	0.26009	0.070107	0.079113	0.99805	0.2248	0.20164	0.1162	0.63663	2.0321	0.56197	0.36867	0.20205
Sex hormone-binding globulin	SHBG	TSSSFEVR	24.479	4.9909	2.6768	17.906	1.228	19.515	3.967	17.886	1.858	12.517	5.4735	8.658	4.0673	6.7692	26.874	NAN	30.819	10.957	22.116	23.153	17.593	10.228	27.421	0.24907	4.1187	6.776	10.182	1.1014	95.1	43.354	13.532	34.656	12.689	17.756	19.865	50.784	4.2322	3.0876	20.184	27.092	0.026296	2.9037	57.381	63.251	82.43	75.941	102.41
TBC1 domain family member 10A	TB10A	YLPGYYSEK	4.8922	4.0372	4.2944	5.6863	5.7928	4.5594	4.4717	4.4448	3.8636	7.2158	2.835	6.7709	3.5907	3.6295	5.3807	3.3565	3.7043	5.3341	4.1975	3.3322	4.6836	4.5486	3.4702	2.4155	2.9827	2.7996	2.7035	3.3741	2.5056	3.3819	3.0062	4.0973	2.5948	3.1879	4.1624	2.7102	3.0625	2.6887	2.9795	2.7813	2.9526	2.7286	3.1815	3.0774	3.8631	3.2022	2.6048
Tenascin	TENA	FTTDLDSPR	206.23	14.803	20.257	72.266	92.367	111.78	109.43	46.955	25.628	89.083	25.204	50.944	11.387	9.1741	7.9531	19.838	27.163	51.382	73.944	27.894	71.549	52.439	11.48	0.55103	0.35375	NAN	1.8389	0.64309	2.2142	2.4477	1.2202	0.96788	0.4229	1.3079	2.5343	0.13345	0.54834	1.936	1.3257	0.36869	2.3773	0.8607	NAN	2.7954	0.30272	1.8545	1.1974
Tetranectin	TETN	NWETEITAQPDGGK	2572	38.839	63.596	388.71	239.23	2143.3	1348.8	1356.8	800.94	1860	125.48	963.84	2081.1	683.15	1755.1	545.4	1833.9	3208.3	2982.2	1113.1	1752.6	2831.5	1543.3	83.762	37.833	45.126	167.61	133.11	214.24	145.25	122.99	46.06	66.342	103.79	303.11	94.26	245.92	212.3	197.41	32.938	58.548	85.999	50.221	422.89	67.745	NAN	260.58
Thyroxine-binding globulin	THBG	AVLHIGEK	53.462	6.3853	18.955	10.81	14.676	10.691	4.734	8.188	18.223	33.428	4.2974	15.551	NAN	27.387	79.291	NAN	22.006	50.148	69.495	73.664	59.298	34.195	30.87	76.179	72.834	75.28	49.07	26.008	52.402	77.469	28.95	140.99	46.319	78.353	216.86	57.079	46.369	82.228	118.44	97.989	1.718	61.818	90.804	12.725	105.74	132.94	101.58
Tissue_factor_pathway_inhibitor	TFPI1	FYYNSVIGK	5.7312	1.7359	3.1372	3.1445	4.3574	4.1958	2.9573	3.0542	1.9357	3.04	2.1742	2.5314	1.1662	2.1063	2.1265	2.0422	2.3304	2.1086	2.218	1.3834	2.6345	3.0866	1.9035	1.4239	1.1761	1.4865	2.1237	1.8203	1.364	1.3218	1.3206	1.8805	1.2223	1.5078	2.3832	1.3113	1.5649	1.3702	1.1481	1.5043	1.4741	1.3254	1.264	2.2868	1.3695	1.8569	1.2793
Transthyretin	TTHY	GSPAINVAVHVFR	43880	7515.5	20100	5401.5	8599.1	27873	18967	25849	23800	33950	3210.4	9756.2	2749.9	7449	11397	512.49	13916	31717	52864	21874	33787	53008	29397	55740	581480	3869.2	182340	17296	1149500	515030	185110	397570	139020	551280	223660	596770	5823.6	24468	184520	15532	70667	16557	1697600	703060	2170500	1396500	1284800
Vascular cell adhesion protein 1	VCAM1	NTVISVNPSTK	22.201	9.6513	11.073	7.7398	9.6647	12.306	7.1374	5.2269	12.979	21.088	3.8219	8.3724	11.855	21.278	13.569	5.9751	10.713	17.087	67.219	48.126	70.653	13.594	20.357	5.9761	5.2094	9.7249	10.477	2.9003	3.993	4.8107	5.4393	3.2733	2.8824	7.9639	25.836	7.7462	3.9235	4.3286	5.3999	8.5724	8.5701	4.6499	7.4071	3.4676	11.016	4.33	9.5948
Vasorin	VASN	YLQGSSVQLR	1156.3	51.771	173.22	200.5	181.59	386.27	273.64	413.79	543.43	510.95	68.305	377.64	286.54	406.87	768.7	123.66	422.76	584.97	714.52	615.16	743.49	929.92	524.71	16.03	9.1853	10.665	44.337	19.31	16.314	17.599	27.253	11.347	22.022	12.516	63.12	30.421	23.701	63.009	13.926	30.811	3.7974	14.804	13.797	7.7341	13.38	19.345	5.3099
Vitamin D-binding protein	VTDB	VLEPTLK	634.59	82.409	288.11	237.48	412.44	727.11	946.63	1033.7	495.58	620.38	203.48	442.57	760.84	431.09	562.78	192.48	556.45	676.12	659.71	346.21	515.07	522.5	378.31	214.82	1241.5	139.3	1448.2	87.27	5894.8	4393.6	1236.1	2499.4	814.15	3284.3	1070.7	6044.1	47.22	164.16	945.52	325.69	74.053	93.352	13310	4229.5	12761	11547	22664
Vitamin K-dependent protein Z	PROZ	DFAEHLLIPR	1382.5	682.55	636.04	332.24	941.87	3606.7	1001.4	1429.6	1341.3	973.05	544.83	769.74	925.87	1756.8	4413.8	717.96	3230.2	2334.1	913.76	3210.6	1630.8	792.11	805.52	75.971	146.31	121.49	316.87	160.35	126.84	4.0378	1.373	57.957	65.378	24.835	153.39	46.561	417.4	53.404	115.18	1009.2	2.5114	72.05	146.09	87.75	15.327	233.45	39.734
Vitronectin	VTNC	FEDGVLDPDYPR	21045	639.56	1336.9	3564.3	3755.7	23115	5485.9	3227.7	2869.8	7602.1	1205	19258	2422.7	2963.8	2776.1	2533.2	2449	5487.4	4296	4809	4565	4820.6	2255.4	NAN	161.64	6.6633	774.05	98.41	1294.7	2014.7	393.89	865.49	78.72	1242	890.51	1264.7	178.01	569.43	1579.5	253.13	542.72	166.33	7052.5	13069	5690.4	3534.2	10328
Zinc-alpha-2-glycoprotein	ZA2G	EIPAWVPFDPAAQITK	132.44	629.14	722.77	2241.7	492.78	670.24	176.18	219.66	104.59	239.85	66.82	681.05	122.1	110.98	675.17	26.016	147.57	762.05	2164	331.23	638.13	164.27	372.11	13365	28187	20646	38989	4063.5	8704.3	6700.5	3837.5	19176	6754.8	13154	35626	5661.9	11261	10431	10814	31599	4733.4	13876	24050	3852	12578	27342	9846.3
78 kDa glucose-regulated protein	BIP	ITPSYVAFTPEGER	11.847	NAN	7.2571	NAN	NAN	0.062508	5.458	13.652	7.1608	19.672	NAN	1.6188	0.21008	17.006	8.1301	0.010699	1.5849	7.2503	1.3872	11.818	1.9613	17.392	11.315	NAN	NAN	NAN	NAN	NAN	NAN	NAN	NAN	NAN	NAN	NAN	NAN	NAN	NAN	0.089488	NAN	NAN	NAN	NAN	NAN	3.814	NAN	NAN	NAN
A disintegrin and metalloproteinase with thrombospondin motifs 9	ATS9	LYNPDVR	NAN	17.202	20.548	17.592	52.861	26.309	10.06	5.6436	NAN	2.8627	4.7064	9.2692	NAN	1.7862	3.4972	9.2675	1.1018	NAN	0.36567	NAN	NAN	NAN	NAN	NAN	NAN	NAN	NAN	NAN	NAN	NAN	NAN	NAN	NAN	NAN	0.36387	NAN	NAN	NAN	NAN	NAN	NAN	NAN	NAN	NAN	NAN	NAN	NAN
Adiponectin	ADIPO	IFYNQQNHYDGSTGK	13.092	NAN	NAN	NAN	NAN	NAN	NAN	NAN	0.55129	1.1619	NAN	NAN	NAN	NAN	NAN	NAN	NAN	0.021466	1.4244	0.74891	NAN	NAN	NAN	NAN	NAN	NAN	0.6658	NAN	NAN	0.74994	NAN	NAN	NAN	NAN	9.2041	NAN	NAN	NAN	6.7114	NAN	NAN	NAN	23.538	143.85	4.4346	17.356	5.0772
Angiogenin	ANGI	DINTFIHGNK	18.315	NAN	NAN	4.2464	9.1459	16.106	6.9119	5.5109	1.0635	21.761	NAN	8.2896	NAN	5.126	6.0111	NAN	2.2792	4.9688	NAN	NAN	1.8423	14.895	1.7684	NAN	NAN	NAN	NAN	NAN	NAN	NAN	NAN	NAN	NAN	NAN	NAN	NAN	NAN	NAN	NAN	NAN	NAN	NAN	NAN	6.271	NAN	NAN	NAN
Angiopoietin-related protein 3	ANGL3	DLVFSTWDHK	38.459	NAN	NAN	NAN	NAN	NAN	NAN	9.246	2.4587	NAN	NAN	NAN	5.6808	7.3162	NAN	2.0082	10.249	9.2086	1.1973	13.776	7.6813	NAN	NAN	NAN	NAN	NAN	NAN	NAN	NAN	3.7083	NAN	NAN	NAN	NAN	0.71732	NAN	NAN	NAN	NAN	NAN	NAN	NAN	NAN	42.512	32.173	NAN	60.438
Apolipoprotein C-II	APOC2	TYLPAVDEK	NAN	NAN	NAN	NAN	NAN	NAN	NAN	NAN	NAN	NAN	NAN	NAN	NAN	NAN	NAN	NAN	NAN	NAN	NAN	NAN	NAN	NAN	NAN	NAN	NAN	NAN	NAN	NAN	NAN	NAN	NAN	NAN	NAN	NAN	8.8405	NAN	NAN	NAN	47.799	NAN	2.5782	NAN	4.8422	901.4	5.9903	11.312	7.1852
Beta-2-glycoprotein 1	B2G1	ATVVYQGER	405.1	NAN	NAN	NAN	NAN	33.121	72.322	68.265	84.599	18.136	NAN	3.6041	NAN	88.018	34.634	NAN	NAN	93.441	54.842	NAN	123.82	43.684	79.649	NAN	NAN	NAN	NAN	NAN	NAN	302.05	8.1072	NAN	NAN	133.15	91.503	18.117	NAN	NAN	380.4	NAN	NAN	NAN	198.96	3947.4	870.61	255.06	3385.8
Calcitonin	CALC	FHTFPQTAIGVGAPGK	2.0608	0.20695	0.34993	0.32746	1.0225	1.3191	1.4343	0.97273	1.1056	0.94507	0.55999	0.59777	0.67204	0.52897	0.86315	0.53245	0.47135	0.60304	1.2213	0.99274	1.2301	1.7168	0.70622	0.42207	0.51016	0.41201	0.38523	0.13106	0.46661	0.41665	0.54564	0.32194	0.31516	0.39409	0.3936	0.21284	0.19367	0.22644	0.39963	0.61499	0.17712	0.35604	0.40053	0.41096	0.28922	0.53989	0.54027
Cartilage acidic protein 1	CRAC1	GVASLFAGR	NAN	NAN	NAN	NAN	NAN	NAN	NAN	NAN	NAN	NAN	NAN	NAN	NAN	NAN	NAN	NAN	NAN	NAN	NAN	NAN	NAN	NAN	NAN	NAN	NAN	NAN	NAN	NAN	NAN	NAN	NAN	NAN	NAN	NAN	NAN	NAN	NAN	NAN	NAN	NAN	NAN	NAN	1.8056	1.4597	0.27662	NAN	3.7811
Cathelicidin antimicrobial peptide	CAMP	AIDGINQR	9.9993	4.161	20.064	37.375	27.256	34.322	26.764	27.249	16.727	31.269	4.8455	66.321	23.168	16.847	24.735	5.6418	9.9886	15.352	49.789	18.995	35.048	23.95	2.983	NAN	NAN	NAN	3.0528	NAN	NAN	NAN	NAN	NAN	NAN	NAN	2.5475	NAN	NAN	NAN	NAN	3.9574	NAN	NAN	NAN	NAN	5.6708	NAN	3.5988
Coagulation factor IX	FA9	SALVLQYLR	NAN	NAN	NAN	NAN	NAN	NAN	NAN	NAN	NAN	NAN	NAN	NAN	NAN	NAN	NAN	NAN	NAN	NAN	NAN	NAN	NAN	NAN	NAN	NAN	NAN	NAN	NAN	NAN	NAN	NAN	NAN	NAN	NAN	NAN	NAN	NAN	NAN	NAN	NAN	NAN	NAN	NAN	376.86	808.24	NAN	NAN	297.15
Coagulation factor XI	FA11	TSESGLPSTR	7.4076	NAN	1.3158	2.6855	4.6511	1.8379	2.3148	3.7929	1.5003	2.111	1.3898	7.5856	0.94978	2.0241	4.8369	0.30752	6.2348	5.951	NAN	1.4024	NAN	5.8534	2.2126	NAN	0.45125	NAN	NAN	NAN	NAN	NAN	NAN	1.4483	0.5	NAN	0.13212	NAN	NAN	NAN	1.0176	NAN	NAN	NAN	3.1726	11.179	NAN	NAN	NAN
Coagulation factor XII	FA12	EQPPSLTR	NAN	NAN	NAN	NAN	NAN	NAN	NAN	NAN	NAN	NAN	NAN	NAN	NAN	NAN	NAN	NAN	NAN	NAN	NAN	NAN	NAN	NAN	NAN	NAN	NAN	NAN	NAN	NAN	NAN	NAN	NAN	NAN	NAN	NAN	NAN	NAN	NAN	NAN	0.56312	NAN	NAN	NAN	7.0032	52.773	5.7887	0.3985	48.639
Coagulation factor XIII B chain	FA13B	IQTHSTTYR	NAN	NAN	NAN	NAN	NAN	NAN	0.10517	NAN	NAN	0.57315	NAN	NAN	NAN	NAN	NAN	NAN	NAN	NAN	NAN	NAN	0.30602	NAN	NAN	NAN	NAN	NAN	NAN	NAN	0.96958	NAN	NAN	NAN	NAN	NAN	NAN	NAN	NAN	NAN	2.3561	NAN	NAN	NAN	0.95047	39.093	0.051729	NAN	2.8502
Complement C2	CO2	HAFILQDTK	21.6	NAN	NAN	NAN	0.0064336	0.10385	NAN	NAN	NAN	NAN	NAN	NAN	NAN	NAN	NAN	NAN	NAN	NAN	NAN	NAN	NAN	NAN	NAN	NAN	NAN	NAN	NAN	NAN	3.3859	NAN	NAN	NAN	NAN	0.062662	0.74312	0.9709	NAN	NAN	1.8409	NAN	NAN	NAN	6.2418	8.6749	3.5558	#N/A	24.151
Complement C5	CO5	VFQFLEK	NAN	0.48702	NAN	0.10896	2.2052	0.355	0.68282	1.8584	NAN	1.145	0.042193	0.30857	NAN	0.20745	0.61579	NAN	0.30406	NAN	NAN	NAN	NAN	NAN	0.064325	NAN	NAN	NAN	NAN	NAN	2.0783	6.2641	NAN	NAN	NAN	1.6676	0.88939	2.4113	NAN	NAN	9.5293	NAN	NAN	NAN	19.157	170.42	9.8371	5.7575	49.167
Complement component C8 beta chain	CO8B	SDLEVAHYK	NAN	NAN	NAN	NAN	NAN	NAN	NAN	NAN	NAN	NAN	NAN	NAN	NAN	NAN	NAN	NAN	NAN	NAN	NAN	NAN	NAN	NAN	NAN	NAN	NAN	NAN	NAN	NAN	1.0587	0.68358	NAN	NAN	NAN	NAN	NAN	0.42161	NAN	NAN	1.4862	NAN	NAN	NAN	7.9721	9.7095	10.662	9.64	47.673
Complement component C9	CO9	LSPIYNLVPVK	NAN	NAN	NAN	NAN	NAN	NAN	NAN	NAN	NAN	NAN	NAN	NAN	NAN	NAN	NAN	NAN	NAN	NAN	NAN	NAN	NAN	NAN	NAN	NAN	4.4461	NAN	NAN	NAN	144.35	96.298	NAN	20.555	NAN	30.959	NAN	180.82	NAN	NAN	15.527	NAN	NAN	NAN	855.45	299.63	374.05	375.02	1707.3
Complement factor B	CFAB	EELLPAQDIK	NAN	NAN	NAN	NAN	NAN	NAN	NAN	0.26197	NAN	NAN	NAN	NAN	4.2815	NAN	NAN	NAN	NAN	NAN	NAN	NAN	NAN	NAN	NAN	NAN	NAN	NAN	NAN	NAN	12.165	34.859	NAN	NAN	NAN	8.0789	1.0923	13.434	NAN	NAN	20.012	NAN	NAN	NAN	107.13	159.25	83.192	31.403	597.18
Complement factor I	CFAI	VFSLQWGEVK	627.86	NAN	33.169	50.704	144.18	670.21	403.11	719.24	292.91	644.19	NAN	199.62	NAN	167.45	387.33	NAN	239.59	534.5	NAN	220.09	271.75	681.87	302.2	NAN	NAN	NAN	7.3133	NAN	NAN	166.52	0.58979	NAN	NAN	25.559	217.87	NAN	NAN	NAN	12.035	NAN	NAN	NAN	536.64	1012.1	372	139.2	2961.4
Creatine kinase B-type	KCRB	DLFDPIIEDR	23.276	NAN	NAN	51.635	10.869	16.238	3.347	6.5971	5.1507	53.628	NAN	20.712	3.7162	2.8558	NAN	3.719	14.122	10.788	13.346	5.7774	14.582	18.551	5.1846	NAN	NAN	NAN	NAN	NAN	NAN	NAN	NAN	NAN	NAN	NAN	NAN	NAN	NAN	NAN	NAN	NAN	NAN	NAN	NAN	NAN	NAN	NAN	NAN
Fatty acid-binding protein heart	FABPH	SLGVGFATR	16.656	NAN	1.3152	1.6973	6.0652	6.3854	12.058	18.789	8.881	33.409	NAN	8.6786	NAN	3.0508	NAN	0.46908	4.0121	0.74473	9.7228	NAN	17.036	22.181	4.6697	0.62165	5.5067	NAN	27.748	NAN	NAN	NAN	NAN	NAN	NAN	NAN	2.8495	NAN	NAN	0.78862	NAN	NAN	1.0219	NAN	14.494	NAN	7.5091	NAN	6.1599
Fibrinogen beta chain	FGB	HQLYIDETVNSNIPTNLR	NAN	NAN	NAN	NAN	NAN	NAN	129.89	106.56	NAN	NAN	NAN	NAN	477.21	NAN	NAN	NAN	NAN	NAN	NAN	NAN	NAN	NAN	NAN	NAN	NAN	NAN	NAN	NAN	1227	154.09	NAN	NAN	NAN	NAN	488.61	NAN	NAN	NAN	13674	NAN	NAN	NAN	270.04	290350	1208.8	300.71	8561
Fibrinogen gamma chain	FGG	YEASILTHDSSIR	NAN	NAN	NAN	NAN	NAN	NAN	NAN	12.852	NAN	NAN	NAN	NAN	74.505	NAN	NAN	NAN	NAN	NAN	NAN	NAN	NAN	NAN	NAN	NAN	NAN	NAN	NAN	NAN	NAN	87.007	6.6431	NAN	NAN	NAN	192.28	NAN	NAN	NAN	4353.6	NAN	NAN	NAN	136.6	78460	467.12	115.92	3428.8
Ficolin-2	FCN2	GTHGSFANGINWK	75.571	1.4367	78.825	NAN	65.466	18.734	15.729	3.1446	52.262	NAN	41.144	10.322	49.588	60.956	0.8219	NAN	11.991	29.304	177.56	372.31	115.11	17.557	145.42	NAN	NAN	NAN	16.663	NAN	NAN	NAN	NAN	NAN	NAN	NAN	NAN	NAN	NAN	7.5698	NAN	NAN	NAN	NAN	14.863	170.61	1.6479	NAN	NAN
Haptoglobin	HPT	DIAPTLTLYVGK	NAN	NAN	NAN	NAN	NAN	NAN	NAN	1012.5	NAN	NAN	NAN	NAN	NAN	2160.6	434.51	NAN	NAN	NAN	NAN	NAN	NAN	NAN	NAN	48069	NAN	NAN	NAN	4275.1	7828.4	32440	96100	11194	NAN	46237	5509.2	4437.6	74248	10540	221390	987330	72235	NAN	2891600	2972900	36139	60004	2043700
Heat shock protein beta-1	HSPB1	LFDQAFGLPR	92.637	NAN	16.13	22.674	NAN	24.969	37.085	67.258	65.838	68.254	NAN	58.245	NAN	82.823	64.994	9.8528	60.094	14.309	11.213	31.698	47.425	99.106	20.074	7.2433	NAN	NAN	NAN	NAN	NAN	NAN	NAN	NAN	NAN	0.13508	19.531	NAN	NAN	8.8234	NAN	12.004	NAN	NAN	NAN	NAN	NAN	NAN	NAN
Heparin cofactor 2	HEP2	TLEAQLTPR	NAN	NAN	NAN	NAN	NAN	NAN	NAN	NAN	NAN	NAN	NAN	NAN	NAN	NAN	NAN	NAN	NAN	NAN	NAN	NAN	NAN	NAN	NAN	NAN	NAN	NAN	NAN	NAN	NAN	22.292	NAN	NAN	NAN	NAN	NAN	NAN	NAN	NAN	54.464	NAN	NAN	NAN	53.124	662.38	52.38	6.0922	207.9
Hepatocyte growth factor-like protein	HGFL	SPLNDFQVLR	975.56	42.46	21.929	92.86	115.75	127.23	182.42	116.82	172.85	312.34	45.649	66.039	59.067	NAN	208.94	NAN	NAN	192.55	279.12	309.26	178.03	252.38	152.29	NAN	NAN	NAN	NAN	NAN	NAN	8.0464	NAN	NAN	NAN	NAN	NAN	NAN	NAN	NAN	NAN	NAN	NAN	NAN	66.144	163.16	82.607	NAN	372.17
Hyaluronan-binding protein 2	HABP2	VVLGDQDLK	NAN	NAN	NAN	NAN	NAN	NAN	NAN	NAN	NAN	NAN	NAN	NAN	NAN	NAN	NAN	NAN	NAN	NAN	NAN	NAN	NAN	NAN	NAN	NAN	NAN	NAN	NAN	NAN	NAN	0.97155	NAN	NAN	NAN	NAN	NAN	NAN	NAN	NAN	0.36765	NAN	NAN	NAN	12.142	22.714	6.475	4.7319	24.601
Insulin-like growth factor-binding protein 3	IBP3	FLNVLSPR	16.252	NAN	2.7008	0.86775	0.065078	5.2558	3.9489	4.4741	1.2323	3.5619	0.76997	1.4813	0.80147	2.286	6.7661	0.61845	8.7062	12.189	NAN	4.9977	1.2432	9.5065	3.1804	NAN	NAN	NAN	NAN	NAN	NAN	NAN	NAN	NAN	NAN	NAN	NAN	NAN	NAN	NAN	0.86507	NAN	NAN	NAN	NAN	14.782	0.056255	NAN	0.94851
Insulin-like growth factor-binding protein complex acid labile subunit	IGFALS	LAELPADALGPLQR	1.0496	NAN	NAN	NAN	NAN	NAN	NAN	NAN	NAN	NAN	NAN	NAN	NAN	NAN	8.1428	NAN	NAN	1.1191	NAN	NAN	NAN	0.48787	NAN	NAN	NAN	NAN	NAN	NAN	NAN	NAN	NAN	NAN	NAN	NAN	NAN	NAN	NAN	NAN	NAN	NAN	NAN	NAN	17.243	44.09	NAN	11.848	1.8333
Inter-alpha-trypsin inhibitor heavy chain H2	ITOH2	SLAPTAAAK	NAN	NAN	NAN	NAN	NAN	NAN	4.2896	4.2543	NAN	NAN	NAN	NAN	NAN	NAN	NAN	NAN	NAN	NAN	NAN	NAN	NAN	0.33361	NAN	NAN	8.1206	NAN	NAN	NAN	50.25	43.32	1.643	24.657	NAN	9.7796	29.967	65.647	NAN	NAN	151.74	1.1952	NAN	NAN	338.26	1672.6	186.7	242.53	123.04
Kallistatin	KAIN	VGSALFLSHNLK	NAN	NAN	NAN	NAN	NAN	NAN	NAN	NAN	NAN	NAN	NAN	NAN	NAN	NAN	NAN	NAN	NAN	NAN	NAN	NAN	NAN	NAN	NAN	NAN	NAN	NAN	NAN	NAN	NAN	NAN	NAN	NAN	NAN	NAN	NAN	NAN	NAN	NAN	NAN	NAN	NAN	NAN	91.602	121.53	30.638	36.463	92.766
Keratin type I cytoskeletal 10	K1C10	SLLEGEGSSGGGGR	NAN	509.61	531.18	1659	1082.1	337.64	613.68	894.62	177.83	363.37	971.08	175.84	148.34	NAN	537.01	4998.6	199.28	NAN	NAN	NAN	NAN	1564.4	NAN	NAN	NAN	542.21	796.48	NAN	101.22	419.05	1327.2	NAN	259.96	180.44	261.45	75.518	62.139	NAN	NAN	206.53	NAN	160.11	NAN	NAN	NAN	NAN	NAN
Keratin type I cytoskeletal 9	K1C9	TLLDIDNTR	NAN	219.22	137.01	619.26	518.71	203.17	122.5	245.81	18.295	82.613	113.83	59.443	NAN	NAN	2.4948	52.905	NAN	NAN	14.11	NAN	NAN	3.3347	NAN	NAN	NAN	203.61	90.004	NAN	4.9652	151.22	201.46	NAN	7.2343	6.4109	94.298	2.4486	68.135	NAN	4.3701	48.942	14.16	766.78	NAN	NAN	NAN	74.023	NAN
Lipopolysaccharide-binding protein	LBP	ITLPDFTGDLR	NAN	NAN	NAN	NAN	NAN	NAN	NAN	NAN	NAN	NAN	NAN	NAN	NAN	NAN	NAN	NAN	NAN	NAN	NAN	NAN	NAN	NAN	NAN	NAN	NAN	NAN	NAN	NAN	NAN	NAN	NAN	NAN	NAN	NAN	NAN	NAN	NAN	NAN	NAN	NAN	NAN	NAN	75.577	NAN	59.073	NAN	892.5
Melanotransferrin	MELTF	YYDYSGAFR	13.115	NAN	2.1654	NAN	9.7699	8.819	2.6358	7.5714	6.8094	13.032	2.268	5.15	NAN	9.4604	16.665	NAN	15.818	18.146	22.406	8.6395	5.8306	23.172	11.458	NAN	NAN	NAN	NAN	NAN	NAN	NAN	NAN	NAN	NAN	NAN	NAN	NAN	NAN	NAN	NAN	NAN	NAN	NAN	NAN	NAN	NAN	NAN	NAN
Metalloproteinase inhibitor 1	TIMP1	GFQALGDAADIR	94.116	NAN	NAN	300.23	11.139	118.97	NAN	NAN	9.8384	84.93	NAN	92.971	NAN	NAN	NAN	NAN	NAN	92.363	255.99	60.92	31.371	82.299	NAN	NAN	NAN	NAN	NAN	NAN	NAN	NAN	NAN	12.558	NAN	NAN	104.32	NAN	NAN	0.44871	NAN	NAN	NAN	NAN	NAN	NAN	13.796	NAN	145.02
Metalloproteinase inhibitor 2	TIMP2	EYLIAGK	13.597	NAN	0.26265	0.33002	1.2177	10.433	8.0244	8.3442	3.8291	7.5979	NAN	1.818	3.7517	5.0213	7.8675	0.27361	4.1906	5.6378	6.5076	4.5382	8.4477	9.2132	4.527	NAN	NAN	NAN	NAN	NAN	NAN	NAN	NAN	NAN	NAN	NAN	0.19968	NAN	NAN	NAN	NAN	NAN	NAN	NAN	NAN	0.35861	NAN	NAN	0.0015651
Neutrophil gelatinase-associated lipocalin	NGAL	ITLYGR	0.11843	NAN	0.96517	NAN	NAN	NAN	NAN	0.92915	1.4889	NAN	0.10413	NAN	NAN	2.3261	0.98759	NAN	0.44242	0.034415	0.28983	0.74749	1.5335	1.2332	2.0437	NAN	NAN	NAN	0.43936	NAN	NAN	0.014076	0.22999	NAN	NAN	0.063994	0.13338	0.15105	NAN	1.931	NAN	NAN	NAN	NAN	0.65723	NAN	1.1555	0.32439	4.9864
Osteopontin	OSTP	GDSVVYGLR	NAN	NAN	NAN	NAN	NAN	NAN	NAN	NAN	NAN	NAN	NAN	NAN	NAN	NAN	11.174	NAN	NAN	NAN	NAN	NAN	NAN	NAN	NAN	27.237	46.785	27.284	317.4	33.708	74.318	69.612	80.313	215.76	67.476	50.647	365.18	27.472	52.993	69.2	27.19	43.415	17.921	53.135	55.896	1.5857	79.726	237.25	93.503
Peroxiredoxin-1	PRDX1	ADEGISFR	20.085	NAN	NAN	12.664	NAN	7.139	7.549	23.375	4.0466	22.634	NAN	19.1	0.76996	19.267	14.255	NAN	10.556	9.7345	17.446	8.1888	34.47	31.042	3.8364	NAN	NAN	NAN	NAN	NAN	NAN	NAN	NAN	NAN	NAN	NAN	6.048	NAN	NAN	0.7391	NAN	NAN	NAN	NAN	NAN	NAN	NAN	NAN	NAN
Peroxiredoxin-2	PRDX2	GLFIIDGK	53.136	NAN	NAN	NAN	NAN	3.3091	1.3284	38.741	21.65	31.78	NAN	2.4445	NAN	34.302	27.668	NAN	19.444	19.548	24.699	15.007	42.959	39.048	17.563	0.77124	NAN	NAN	NAN	NAN	NAN	NAN	87.507	NAN	NAN	NAN	323.7	NAN	NAN	2.2644	NAN	NAN	306.78	NAN	NAN	33.645	NAN	2.8357	NAN
Phosphatidylinositol-glycan-specific phospholipase D	PHLD	FGSSLITVR	NAN	NAN	NAN	NAN	NAN	NAN	NAN	NAN	NAN	NAN	NAN	NAN	NAN	NAN	NAN	NAN	NAN	NAN	NAN	0.21972	NAN	NAN	NAN	2.0289	NAN	NAN	NAN	NAN	NAN	0.54522	0.89343	1.7492	NAN	NAN	17.516	NAN	NAN	NAN	6.4585	2.5365	NAN	0.37777	12.895	64.066	6.5021	7.396	3.1657
Phospholipid transfer protein	PLTP	AVEPQLQEEER	1.1995	NAN	NAN	0.66204	NAN	0.4277	0.32634	0.76936	0.94423	1.3723	NAN	1.1151	0.39881	0.7499	0.62025	0.017089	0.64896	0.78671	0.63151	0.10347	0.73384	0.76828	0.87152	NAN	NAN	NAN	NAN	NAN	NAN	NAN	0.092458	NAN	NAN	NAN	NAN	NAN	NAN	NAN	1.0457	NAN	NAN	NAN	1.8143	17.494	1.2959	1.0974	2.874
Pigment epithelium-derived factor	PEDF	LQSLFDSPDFSK	20.727	NAN	NAN	NAN	NAN	NAN	NAN	NAN	NAN	NAN	NAN	NAN	NAN	NAN	NAN	NAN	NAN	3.111	NAN	NAN	NAN	NAN	NAN	NAN	NAN	NAN	NAN	NAN	53.563	11.009	NAN	NAN	NAN	NAN	NAN	92.816	NAN	NAN	NAN	NAN	NAN	NAN	512.42	266.19	507.38	226.94	1172.2
Plasma protease C1 inhibitor	C1IN	FQPTLLTLPR	49.114	NAN	4.2502	NAN	NAN	NAN	1.3578	1.0326	NAN	3.8756	NAN	NAN	NAN	8.8327	10.376	NAN	NAN	NAN	NAN	6.0105	NAN	9.3201	NAN	28.675	39.814	22.402	217.57	54.246	84.893	17.405	10.635	20.523	53.614	9.7886	37.245	115.05	36.216	95.431	381	65.204	NAN	24.725	1081.2	3700.2	436.4	479.25	806.14
Protein S100-A9	S10A9	DLQNFLK	2.1381	NAN	1.7381	1.8963	0.18693	0.0043747	25.344	234.72	209.63	NAN	5.5707	NAN	1715.4	80.165	105.01	116.54	224.33	NAN	37.169	NAN	NAN	NAN	80.834	7.9194	NAN	NAN	NAN	NAN	NAN	6.9253	33.966	NAN	NAN	NAN	NAN	NAN	NAN	NAN	NAN	NAN	NAN	NAN	4.0189	NAN	NAN	15.275	NAN
Protein_deglycase_DJ-1	PARK7	ALVILAK	3.4755	NAN	0.36535	3.2128	0.17446	1.0933	0.61591	2.5502	1.3865	5.3976	NAN	1.6871	NAN	2.5337	1.888	NAN	2.5213	2.6273	4.1923	1.8318	5.9757	5.0634	1.9658	0.13328	0.59237	NAN	1.184	NAN	NAN	NAN	0.05263	NAN	NAN	NAN	2.0072	NAN	NAN	0.46249	0.094048	0.18835	0.75199	NAN	0.6913	NAN	0.75583	0.013998	0.26053
Proteoglycan 4	PRG4	DQYYNIDVPSR	30.327	1.0457	NAN	27.56	NAN	22.036	25.937	12.979	8.7742	15.208	NAN	12.842	18.74	NAN	NAN	24.386	0.84269	14.768	12.368	8.0745	5.1868	0.26962	11.951	NAN	NAN	NAN	NAN	NAN	NAN	NAN	NAN	NAN	NAN	NAN	NAN	NAN	NAN	NAN	NAN	NAN	NAN	NAN	NAN	73.138	NAN	NAN	2.0194
Ras GTPase-activating protein nGAP	NGAP	ETQSTPQSAPQVR	39.785	10.056	1.6335	6.8719	7.3167	14.244	34.701	9.1942	1.6335	6.0997	1.6335	11.273	1.6335	3.5587	4.8948	3.9791	4.8981	1.6335	4.1346	3.4908	11.637	1.6335	1.6335	1.6335	1.6335	1.6335	1.6335	1.6335	1.6335	1.6335	1.6335	1.6335	1.6335	1.6335	2.7145	3.5107	1.6335	1.6335	1.6335	1.6335	1.6335	4.2629	1.6335	1.6335	1.6335	1.6335	1.6335
SPARC	SPARC	LEAGDHPVELLAR	21.317	NAN	4.6296	NAN	2.1039	7.4752	6.5012	1.2796	2.7004	0.094859	NAN	20.227	NAN	4.0951	2.1044	NAN	8.4604	3.8205	8.5739	0.04679	1.2423	5.177	NAN	NAN	NAN	NAN	NAN	NAN	NAN	NAN	NAN	NAN	NAN	NAN	NAN	NAN	NAN	NAN	NAN	NAN	NAN	NAN	NAN	NAN	NAN	NAN	NAN
Vitamin K-dependent protein S	PROS	VYFAGFPR	NAN	NAN	NAN	NAN	NAN	NAN	NAN	NAN	NAN	NAN	NAN	NAN	NAN	NAN	NAN	NAN	NAN	NAN	NAN	NAN	NAN	NAN	NAN	NAN	NAN	NAN	NAN	NAN	1.3806	NAN	NAN	NAN	NAN	NAN	NAN	NAN	NAN	NAN	12.45	NAN	NAN	NAN	19.244	267.16	9.5957	11.296	21.834
Apolipoprotein C-IV		ELLETVVNR	3.3901	NAN	NAN	NAN	NAN	NAN	NAN	NAN	NAN	NAN	NAN	115.57	NAN	NAN	NAN	NAN	NAN	NAN	NAN	NAN	NAN	NAN	NAN	NAN	NAN	NAN	NAN	NAN	NAN	NAN	NAN	NAN	NAN	NAN	NAN	NAN	NAN	NAN	NAN	NAN	NAN	NAN	NAN	78.156	NAN	NAN	NAN
Beta-Ala-His dipeptidase		ALEQDLPVNIK	NAN	NAN	NAN	NAN	NAN	NAN	NAN	NAN	NAN	NAN	NAN	NAN	NAN	NAN	NAN	NAN	NAN	NAN	NAN	NAN	NAN	NAN	NAN	0.48207	2.8217	NAN	NAN	NAN	NAN	NAN	NAN	NAN	NAN	NAN	22.422	NAN	NAN	NAN	NAN	19.027	NAN	NAN	9.567	9.7848	NAN	35.764	NAN
Cholinesterase		YLTLNTESTR	NAN	NAN	NAN	NAN	NAN	NAN	NAN	NAN	NAN	NAN	NAN	NAN	NAN	NAN	NAN	NAN	NAN	NAN	NAN	NAN	NAN	NAN	NAN	NAN	NAN	NAN	NAN	NAN	NAN	NAN	NAN	NAN	NAN	NAN	2.4125	NAN	NAN	NAN	2.0893	NAN	NAN	NAN	NAN	21.163	NAN	0.6738	NAN
Claudin-5		PDLSFPVK	NAN	NAN	NAN	NAN	NAN	NAN	NAN	NAN	NAN	NAN	NAN	NAN	NAN	NAN	NAN	NAN	NAN	NAN	NAN	NAN	NAN	NAN	NAN	NAN	NAN	NAN	10.062	NAN	NAN	NAN	NAN	NAN	NAN	NAN	NAN	NAN	NAN	NAN	6.1366	NAN	NAN	NAN	NAN	6.244	NAN	NAN	NAN
Coagulation factor VII		VSQYIEWLQK	NAN	NAN	NAN	NAN	NAN	NAN	NAN	NAN	NAN	NAN	NAN	NAN	NAN	NAN	NAN	NAN	NAN	NAN	NAN	NAN	NAN	NAN	NAN	NAN	NAN	NAN	NAN	NAN	NAN	NAN	NAN	NAN	NAN	NAN	NAN	NAN	NAN	NAN	NAN	NAN	NAN	NAN	NAN	0.15304	NAN	NAN	0.14915
Coagulation factor X		MLEVPYVDR	NAN	NAN	NAN	NAN	NAN	NAN	NAN	NAN	NAN	NAN	NAN	NAN	NAN	NAN	NAN	NAN	NAN	NAN	NAN	NAN	NAN	NAN	NAN	NAN	NAN	NAN	NAN	NAN	NAN	NAN	NAN	NAN	NAN	NAN	NAN	NAN	NAN	NAN	NAN	NAN	NAN	NAN	NAN	43.792	NAN	NAN	14.115
Collagen alpha-1(XVIII) chain		AVGLAGTFR	5.8075	NAN	1.0981	0.097261	1.0718	2.3179	0.97308	0.72285	NAN	4.0093	NAN	NAN	NAN	0.73942	2.7344	NAN	3.4189	5.7217	NAN	1.2408	NAN	6.2804	NAN	NAN	NAN	NAN	NAN	NAN	NAN	NAN	NAN	NAN	NAN	NAN	NAN	NAN	NAN	NAN	NAN	NAN	NAN	NAN	NAN	NAN	3.9158	NAN	28.098
Collagen alpha-2(I) chain		GVVGPQGAR	0.54706	NAN	NAN	0.17773	NAN	NAN	0.35008	0.19847	NAN	0.56389	0.22771	0.34019	0.055821	NAN	NAN	NAN	NAN	NAN	NAN	NAN	0.22016	NAN	NAN	NAN	NAN	NAN	NAN	NAN	NAN	NAN	NAN	NAN	NAN	NAN	NAN	NAN	NAN	NAN	NAN	NAN	NAN	NAN	NAN	NAN	NAN	NAN	NAN
Complement C1q subcomponent subunit A		PAFSAIR	NAN	NAN	NAN	NAN	NAN	NAN	NAN	NAN	NAN	NAN	NAN	NAN	NAN	NAN	NAN	NAN	NAN	NAN	NAN	NAN	NAN	NAN	NAN	NAN	NAN	NAN	NAN	NAN	NAN	NAN	NAN	NAN	NAN	NAN	NAN	NAN	NAN	NAN	8.1868	NAN	NAN	NAN	NAN	135.33	NAN	NAN	NAN
Complement C1q subcomponent subunit B		IAFSATR	NAN	NAN	NAN	NAN	NAN	NAN	NAN	NAN	NAN	NAN	NAN	NAN	NAN	NAN	NAN	NAN	NAN	NAN	NAN	NAN	NAN	NAN	NAN	NAN	NAN	NAN	NAN	NAN	NAN	NAN	NAN	NAN	NAN	NAN	NAN	NAN	NAN	NAN	3.0401	NAN	NAN	NAN	NAN	44.275	NAN	NAN	NAN
Complement C1q subcomponent subunit C		FQSVFTVTR	NAN	NAN	NAN	NAN	NAN	NAN	NAN	NAN	NAN	NAN	NAN	NAN	NAN	NAN	NAN	NAN	NAN	NAN	NAN	NAN	NAN	NAN	NAN	NAN	NAN	NAN	NAN	NAN	NAN	NAN	NAN	NAN	NAN	NAN	NAN	NAN	NAN	NAN	18.217	NAN	NAN	NAN	NAN	277.22	NAN	NAN	NAN
Complement C1s subcomponent		TNFDNDIALVR	NAN	NAN	NAN	NAN	NAN	51.572	NAN	NAN	NAN	NAN	NAN	NAN	NAN	NAN	NAN	6.5562	NAN	74.311	NAN	NAN	NAN	NAN	NAN	NAN	NAN	NAN	14.556	NAN	NAN	NAN	NAN	NAN	NAN	NAN	NAN	NAN	NAN	NAN	620.37	NAN	NAN	NAN	214.55	8048.9	NAN	NAN	52.208
Complement component C6		DLHLSDVFLK	NAN	NAN	NAN	NAN	NAN	NAN	NAN	NAN	NAN	NAN	NAN	NAN	NAN	NAN	NAN	NAN	NAN	NAN	NAN	NAN	NAN	NAN	NAN	NAN	NAN	NAN	NAN	NAN	NAN	NAN	NAN	NAN	NAN	NAN	NAN	NAN	NAN	NAN	NAN	NAN	NAN	NAN	NAN	480.83	NAN	NAN	260.3
Complement factor H		SSQESYAHGTK	404.25	NAN	NAN	NAN	NAN	NAN	NAN	NAN	NAN	NAN	NAN	NAN	NAN	NAN	NAN	NAN	NAN	NAN	23.479	10.54	101.6	NAN	NAN	NAN	NAN	NAN	NAN	NAN	NAN	NAN	NAN	NAN	NAN	NAN	NAN	NAN	NAN	1.3725	62.155	NAN	NAN	NAN	NAN	1261.2	NAN	NAN	236.91
C-reactive protein		AFVFPK	NAN	NAN	NAN	NAN	NAN	NAN	NAN	0.088339	NAN	NAN	NAN	0.77087	NAN	NAN	NAN	NAN	NAN	NAN	NAN	NAN	NAN	NAN	NAN	NAN	NAN	NAN	NAN	NAN	NAN	NAN	NAN	NAN	NAN	NAN	NAN	NAN	NAN	NAN	NAN	NAN	NAN	NAN	0.66457	NAN	NAN	NAN	37.114
Extracellular matrix protein 1		NVALVSGDTENAK	NAN	NAN	NAN	NAN	NAN	NAN	NAN	11.944	NAN	NAN	1.0638	4.7432	13.347	8.3177	5.7448	3.5421	18.864	NAN	NAN	NAN	NAN	3.4421	4.6118	NAN	NAN	NAN	NAN	NAN	NAN	NAN	NAN	NAN	NAN	NAN	NAN	NAN	NAN	NAN	0.065399	NAN	NAN	NAN	NAN	35.662	NAN	NAN	24.906
Ferritin light chain		LGGPEAGLGEYLFER	NAN	5.6036	24.853	NAN	NAN	NAN	NAN	NAN	NAN	NAN	NAN	NAN	NAN	NAN	NAN	22.963	NAN	NAN	NAN	NAN	NAN	NAN	NAN	NAN	NAN	NAN	NAN	NAN	NAN	NAN	NAN	NAN	NAN	5.0526	NAN	NAN	NAN	NAN	NAN	NAN	NAN	NAN	NAN	NAN	NAN	NAN	NAN
Fetuin-B		LVVLPFPK	NAN	NAN	NAN	NAN	NAN	NAN	NAN	NAN	NAN	NAN	NAN	NAN	NAN	NAN	NAN	NAN	NAN	NAN	NAN	NAN	NAN	NAN	NAN	NAN	NAN	NAN	NAN	NAN	NAN	NAN	NAN	NAN	NAN	NAN	NAN	NAN	NAN	NAN	NAN	NAN	NAN	NAN	22.916	NAN	39.152	NAN	94.39
Follistatin-related protein 1		YVQELQK	1.0096	NAN	NAN	NAN	NAN	0.14424	0.097025	0.36387	NAN	0.056317	NAN	0.25981	NAN	NAN	0.69407	NAN	0.074811	NAN	NAN	NAN	0.35811	0.43443	NAN	NAN	NAN	NAN	NAN	NAN	NAN	NAN	NAN	NAN	NAN	NAN	NAN	NAN	NAN	NAN	NAN	NAN	NAN	NAN	NAN	NAN	NAN	NAN	NAN
Fructose-bisphosphate aldolase B		ALQASALAAWGGK	11.473	NAN	3.8117	NAN	NAN	NAN	4.4113	22.406	5.3954	41.424	NAN	8.0016	NAN	2.0188	16.149	NAN	NAN	NAN	NAN	NAN	10.371	22.889	NAN	NAN	NAN	NAN	NAN	NAN	NAN	NAN	NAN	NAN	NAN	NAN	NAN	NAN	NAN	7.8014	NAN	NAN	NAN	NAN	NAN	NAN	NAN	NAN	NAN
IgGFc-binding protein		GATTSPGVYELSSR	NAN	NAN	NAN	NAN	NAN	NAN	NAN	NAN	NAN	NAN	NAN	NAN	0.24647	NAN	NAN	NAN	NAN	NAN	5.4906	NAN	2.9001	NAN	NAN	NAN	NAN	NAN	NAN	NAN	NAN	NAN	NAN	NAN	NAN	NAN	NAN	NAN	NAN	0.45243	NAN	NAN	NAN	NAN	NAN	NAN	NAN	NAN	NAN
Intercellular adhesion molecule 1		LLGIETPLPK	9.085	NAN	NAN	NAN	NAN	0.38225	NAN	NAN	NAN	NAN	NAN	NAN	NAN	NAN	1.2165	NAN	NAN	1.7075	6.6118	NAN	1.8189	0.74538	NAN	NAN	NAN	NAN	NAN	NAN	NAN	NAN	NAN	NAN	NAN	NAN	NAN	NAN	NAN	NAN	NAN	NAN	NAN	NAN	NAN	NAN	NAN	NAN	NAN
Lactotransferrin		YLGPQYVAGITNLK	NAN	NAN	NAN	NAN	NAN	NAN	NAN	NAN	NAN	NAN	NAN	24.517	17.476	NAN	NAN	NAN	NAN	NAN	NAN	13.633	NAN	NAN	NAN	NAN	NAN	NAN	14.459	NAN	NAN	NAN	NAN	NAN	NAN	NAN	11.642	NAN	NAN	NAN	NAN	NAN	NAN	NAN	NAN	NAN	NAN	NAN	NAN
Mannose-binding protein C		WLTFSLGK	NAN	NAN	NAN	NAN	NAN	NAN	NAN	NAN	NAN	NAN	NAN	NAN	NAN	NAN	NAN	NAN	NAN	NAN	NAN	NAN	NAN	NAN	NAN	NAN	NAN	NAN	NAN	NAN	NAN	NAN	NAN	NAN	NAN	NAN	NAN	NAN	NAN	NAN	NAN	NAN	NAN	NAN	NAN	17.715	NAN	NAN	141.82
Matrix metalloproteinase-9		AVIDDAFAR	3.3888	NAN	NAN	NAN	NAN	NAN	NAN	NAN	NAN	NAN	NAN	NAN	3.1199	NAN	NAN	NAN	NAN	NAN	NAN	NAN	NAN	NAN	NAN	NAN	NAN	NAN	NAN	NAN	NAN	NAN	1.7303	NAN	NAN	NAN	NAN	NAN	NAN	NAN	NAN	9.5548	NAN	NAN	NAN	NAN	NAN	NAN	NAN
Mucin-16		ELGPYTLDR	NAN	NAN	NAN	NAN	NAN	NAN	NAN	NAN	NAN	NAN	NAN	0.54793	NAN	NAN	0.06346	NAN	NAN	NAN	NAN	NAN	NAN	NAN	NAN	NAN	NAN	NAN	NAN	NAN	NAN	NAN	NAN	NAN	NAN	NAN	NAN	NAN	NAN	NAN	NAN	NAN	NAN	NAN	NAN	NAN	NAN	NAN	NAN
Myelin basic protein		GVDAQGTLSK	NAN	NAN	NAN	NAN	NAN	NAN	NAN	NAN	NAN	NAN	NAN	NAN	NAN	NAN	NAN	NAN	NAN	NAN	NAN	NAN	0.013935	NAN	NAN	NAN	NAN	NAN	NAN	NAN	NAN	NAN	NAN	NAN	NAN	NAN	NAN	NAN	NAN	NAN	NAN	NAN	NAN	NAN	NAN	NAN	NAN	NAN	0.08415
Myeloblastin		LVNVVLGAHNVR	NAN	196.31	NAN	296.26	NAN	NAN	NAN	NAN	NAN	NAN	225.32	NAN	33.621	NAN	112.49	NAN	NAN	147.05	52.317	11.604	NAN	44.027	133.26	NAN	NAN	NAN	NAN	NAN	NAN	NAN	NAN	NAN	NAN	NAN	NAN	NAN	NAN	NAN	NAN	NAN	NAN	NAN	NAN	NAN	NAN	NAN	NAN
Myeloperoxidase		VFFASWR	NAN	NAN	NAN	NAN	NAN	NAN	NAN	NAN	NAN	NAN	NAN	NAN	NAN	NAN	NAN	NAN	NAN	NAN	NAN	NAN	NAN	NAN	NAN	NAN	NAN	NAN	146.61	NAN	NAN	69.349	79.048	NAN	NAN	NAN	NAN	NAN	NAN	NAN	NAN	256.67	NAN	NAN	NAN	NAN	NAN	NAN	NAN
Plasminogen activator inhibitor 1		VFQQVAQASK	7.0353	NAN	NAN	NAN	NAN	NAN	NAN	NAN	NAN	93.263	NAN	3.4766	NAN	NAN	NAN	NAN	NAN	NAN	NAN	NAN	NAN	NAN	NAN	NAN	NAN	NAN	NAN	NAN	NAN	NAN	NAN	NAN	NAN	NAN	NAN	NAN	NAN	NAN	NAN	NAN	NAN	NAN	NAN	NAN	NAN	NAN	NAN
Plastin-2		ISFDEFIK	41.116	NAN	NAN	55.148	NAN	10.255	NAN	NAN	14.262	69.989	NAN	82.348	NAN	NAN	NAN	NAN	NAN	NAN	164.46	40.599	81.501	NAN	NAN	NAN	NAN	NAN	NAN	NAN	NAN	NAN	NAN	NAN	NAN	NAN	NAN	NAN	NAN	NAN	NAN	NAN	NAN	NAN	29.564	NAN	NAN	NAN	109.84
Protein Z-dependent protease inhibitor		ETSNFGFSLLR	NAN	NAN	NAN	NAN	NAN	NAN	NAN	NAN	NAN	NAN	NAN	NAN	NAN	NAN	NAN	NAN	NAN	NAN	NAN	NAN	7.6091	NAN	NAN	NAN	NAN	NAN	NAN	NAN	NAN	NAN	NAN	NAN	NAN	NAN	NAN	NAN	NAN	NAN	NAN	NAN	NAN	NAN	NAN	585.71	NAN	NAN	137.01
Serum amyloid A-1 and A-2 proteins		EANYIGSDK	NAN	NAN	NAN	NAN	NAN	NAN	NAN	NAN	NAN	NAN	NAN	NAN	NAN	NAN	NAN	NAN	NAN	NAN	NAN	NAN	NAN	NAN	NAN	NAN	NAN	NAN	NAN	NAN	NAN	NAN	NAN	NAN	NAN	NAN	NAN	NAN	NAN	NAN	NAN	NAN	NAN	NAN	1.93	12.741	NAN	NAN	9.5124
Stromelysin-1		TYFFVEDK	NAN	NAN	NAN	NAN	NAN	NAN	NAN	NAN	NAN	NAN	NAN	NAN	NAN	NAN	NAN	NAN	NAN	NAN	NAN	NAN	NAN	NAN	NAN	NAN	NAN	NAN	NAN	NAN	NAN	NAN	NAN	NAN	NAN	NAN	NAN	NAN	NAN	NAN	NAN	NAN	NAN	NAN	NAN	237.88	NAN	NAN	NAN
Target of Nesh-SH3		IYLSDSLTGK	4.3369	NAN	NAN	NAN	NAN	0.52877	NAN	NAN	NAN	3.9791	NAN	NAN	NAN	NAN	1.6691	NAN	NAN	0.010117	NAN	0.63601	NAN	3.871	0.22933	NAN	NAN	NAN	NAN	NAN	NAN	NAN	NAN	NAN	NAN	NAN	NAN	NAN	NAN	NAN	NAN	NAN	NAN	NAN	NAN	NAN	NAN	NAN	NAN
Transferrin receptor protein 1		GFVEPDHYVVVGAQR	NAN	NAN	NAN	NAN	NAN	NAN	NAN	NAN	NAN	NAN	NAN	NAN	NAN	NAN	NAN	NAN	NAN	NAN	NAN	NAN	NAN	NAN	NAN	NAN	NAN	NAN	NAN	NAN	NAN	NAN	NAN	NAN	NAN	NAN	NAN	NAN	NAN	NAN	NAN	NAN	NAN	NAN	NAN	27.814	2.0994	NAN	NAN
Vitamin K-dependent protein C		LGEYDLR	NAN	NAN	NAN	NAN	NAN	NAN	NAN	NAN	NAN	NAN	NAN	NAN	NAN	NAN	NAN	NAN	NAN	NAN	NAN	NAN	NAN	NAN	NAN	NAN	NAN	NAN	NAN	NAN	NAN	NAN	NAN	NAN	NAN	NAN	NAN	NAN	NAN	NAN	NAN	NAN	NAN	NAN	1.5405	69.435	NAN	NAN	5.3343
von Willebrand factor		ILAGPAGDSNVVK	0.30628	NAN	0.27982	NAN	NAN	15.973	NAN	NAN	NAN	9.215	20.111	NAN	NAN	NAN	0.030009	NAN	NAN	NAN	16.543	NAN	21.157	4.7614	1.5525	NAN	NAN	NAN	5.6115	NAN	NAN	NAN	NAN	NAN	NAN	NAN	NAN	NAN	NAN	NAN	NAN	NAN	NAN	NAN	NAN	57.154	NAN	NAN	NAN
Xaa-Pro dipeptidase		AVYEAVLR	2.5039	NAN	NAN	NAN	NAN	NAN	NAN	3.684	0.93146	10.03	NAN	NAN	NAN	NAN	NAN	NAN	NAN	NAN	NAN	NAN	NAN	3.0687	NAN	NAN	NAN	NAN	NAN	NAN	0.15071	NAN	NAN	1.156	NAN	NAN	1.4689	NAN	NAN	NAN	NAN	NAN	NAN	NAN	2.8086	NAN	0.30472	0.48178	NAN
[truncated: 22 more columns]

## Sheet: Table S2
Supplementary Table S2. Comparison with other urine MRM assays
TUPA - 167 proteins urine (DOI 10.1002/prca.201500020)					136 urine proteins - Percy et al (http://dx.doi.org/10.1016/j.ymeth.2015.04.001)
Protein (remode duplicates)	Peptide	Qual Peptide?			Protein (remode duplicates)	UniProt Accession No.	Peptide
1433E_HUMAN	EAAENSLVAYK	Yes			78 kDa glucose-regulated protein	P11021	ITPSYVAFTPEGER
1433E_HUMAN	HLIPAANTGESK	Yes			Actin, alpha cardiac muscle 1	P68032	DSYVGDEAQSK
6PGD_HUMAN	GILFVGSGVSGGEEGAR	Yes			Alpha-1-acid glycoprotein 1	P02763	YVGGQEHFAHLLILR
6PGD_HUMAN	NPELQNLLLDDFFK	Yes			Alpha-1-antichymotrypsin	P01011	EIGELYLPK
6PGL_HUMAN	VTLTLPVLNAAR	Yes			Alpha-1-antichymotrypsin	P01011	NLAVSQVVHK
A1AG1_HUMAN	SDVVYTDWK	Yes			Alpha-1-antitrypsin	P01009	LSITGTYDLK
A1AT_HUMAN	LSITGTYDLK	Yes			Alpha-1-antitrypsin	P01009	SVLGQLGITK
A1AT_HUMAN	SVLGQLGITK	Yes			Alpha-1-antitrypsin	P01009	VFSNGADLSGVTEEAPLK
A1BG_HUMAN	ATWSGAVLAGR	Yes			Alpha-1-antitrypsin	P01009	LQHLENELTHDIITK
A2AP_HUMAN	LCQDLGPGAFR	Yes			Alpha-1B-glycoprotein	P04217	LETPDFQLFK
A2GL_HUMAN	DLLLPQPDLR	Yes			Alpha-2-HS-glycoprotein	P02765	HTLNQIDEVK
A2MG_HUMAN	LLLQQVSLPELPGEYSMK	Yes			Alpha-2-macroglobulin	P01023	AIGYLNTGYQR
A4_HUMAN	LVFFAEDVGSNK	Yes			Aminoacylase-1	Q03154	VVNSILAFR
ALBU_HUMAN	VPQVSTPTLVEVSR	Yes			Aminopeptidase N	P15144	DHSAIPVINR
ALDOA_HUMAN	ALANSLACQGK	Yes			Angiotensinogen	P01019	ALQDQLVLVAAK
ALDOB_HUMAN	LDQGGAPLAGTNK	Yes			Antithrombin-III	P01008	DDLYVSDAFHK
AMBP_HUMAN	AFIQLWAFDAVK	Yes			Apolipoprotein A-I	P02647	ATEHLSTLSEK
AMPN_HUMAN	ENSLLFDPLSSSSSNK	Yes			Apolipoprotein A-I	P02647	VQPYLDDFQK
ANAG_HUMAN	FLLGSWLEQAR	Yes			Apolipoprotein A-II	P02652	EQLTPLIK
ANAG_HUMAN	LLLTSAPSLATSPAFR	Yes			Apolipoprotein A-IV	P06727	LLPHANEVSQK
ANGT_HUMAN	DPTFIPAPIQAK	Yes			Apolipoprotein A-IV	P06727	SLAPYAQDTQEK
ANT3_HUMAN	VAEGTQVLELPFK	Yes			Apolipoprotein C-II	P02655	TYLPAVDEK
APOA1_HUMAN	DYVSQFEGSALGK	Yes			Apolipoprotein D	P05090	VLNQELR
APOA1_HUMAN	VSFLSALEEYTK	Yes			Apolipoprotein D	P05090	NILTSNNIDVK
APOA2_HUMAN	EQLTPLIK	Yes			Apolipoprotein E	P02649	LGPLVEQGR
APOA2_HUMAN	SPELQAEAK	Yes			Apolipoprotein E	P02649	AATVGSLAGQPLQER
APOA4_HUMAN	ISASAEELR	Yes			Apolipoprotein M	O95445	AFLLTPR
APOC2_HUMAN	ESLSSYWESAK	Yes			Apolipoprotein(a)	P08519	GTYSTTVTGR
APOD_HUMAN	VLNQELR	Yes			Attractin	O75882	LTGSSGFVTDGPGNYK
APOE_HUMAN	LAVYQAGAR	Yes			Attractin	O75882	ALYVHGGYK
APOE_HUMAN	LGPLVEQGR	Yes			Attractin	O75882	SVNNVVVR
APOH_HUMAN	ATVVYQGER	Yes			Beta-2-glycoprotein 1	P02749	ATVVYQGER
APOL1_HUMAN	VAQELEEK	Yes			Beta-2-microglobulin	P61769	VNHVTLSQPK
B3AT_HUMAN	ADFLEQPVLGFVR	Yes			Beta-2-microglobulin	P61769	IQVYSR
B3AT_HUMAN	LQEAAELEAVELPVPIR	Yes			Beta-2-microglobulin	P61769	VEHSDLSFSK
BGAL_HUMAN	AYVAVDGIPQGVLER	Yes			Beta-Ala-His dipeptidase	Q96KN2	SVVLIPLGAVDDGEHSQNEK
BGAL_HUMAN	TEAVASSLYDILAR	Yes			Biotinidase	P43251	LSSGLVTAALYGR
BIN1_HUMAN	GVFPENFTER	Yes			Biotinidase	P43251	SHLIIAQVAK
BLVRB_HUMAN	NDLSPTTVMSEGAR	Yes			Cadherin-13	P55290	TLFVHAR
C1RL_HUMAN	GSEAINAPGDNPAK	Yes			Cadherin-13	P55290	INENTGSVSVTR
C4BPA_HUMAN	EDVYVVGTVLR	Yes			Carbonic anhydrase 1	P00915	GGPFSDSYR
CAD13_HUMAN	DIQGSLQDIFK	Yes			Carbonic anhydrase 1	P00915	VLDALQAIK
CAD13_HUMAN	VNSDGGLVALR	Yes			Carbonic anhydrase 1	P00915	YSSLAEAASK
CADH1_HUMAN	NTGVISVVTTGLDR	Yes			Cartilage acidic protein 1	Q9NQ79	GVASLFAGR
CADH1_HUMAN	VTEPLDR	Yes			Cathelicidin antimicrobial peptide	P49913	AIDGINQR
CADM4_HUMAN	VWSVASTVR	Yes			Cathelicidin antimicrobial peptide	P49913	SSDANLYR
CAH2_HUMAN	YAAELHLVHWNTK	Yes			Cathepsin D	P07339	VSTLPAITLK
CAH3_HUMAN	FDPSCLFPACR	Yes			Cathepsin D	P07339	VGFAEAAR
CAH3_HUMAN	VVFDDTYDR	Yes			Cathepsin D	P07339	YSQAVPAVTEGPIPEVLK
CATA_HUMAN	LFAYPDTHR	Yes			Cation-independent mannose-6-phosphate receptor	P11717	YDLSALVR
CATC_HUMAN	GTDECAIESIAVAATPIPK	Yes			CD44 antigen	P16070	YGFIEGHVVIPR
CATD_HUMAN	LSPEDYTLK	Yes			CD5 antigen-like	O43866	LVGGLHR
CATD_HUMAN	VSTLPAITLK	Yes			cDNA FLJ53327, highly similar to Gelsolin	B7Z2X4	EGGQTAPASTR
CD14_HUMAN	AFPALTSLDLSDNPGLGER	Yes			Ceruloplasmin	P00450	GAYPLSIEPIGVR
CD14_HUMAN	VLDLSCNR	Yes			Ceruloplasmin	P00450	EYTDASFTNR
CD44_HUMAN	ALSIGFETCR	Yes			Chloride intracellular channel protein 1	O00299	GFTIPEAFR
CD44_HUMAN	TEAADLCK	Yes			Chloride intracellular channel protein 1	O00299	YLSNAYAR
CD59_HUMAN	AGLQVYNK	Yes			Clusterin	P10909	ELDESLQVAER
CD59_HUMAN	ENELTYYCCK	Yes			Clusterin	P10909	TLLSNLEEAK
CD5L_HUMAN	LVGGDNLCSGR	Yes			Clusterin	P10909	YNELLK
CERU_HUMAN	GAYPLSIEPIGVR	Yes			Coagulation factor X	P00742	GYTLADNGK
CFAB_HUMAN	DFHINLFQVLPWLK	Yes			Coagulation factor XIIa light chain	P00748	VVGGLVALR
CFAI_HUMAN	AQLGDLPWQVAIK	Yes			Collagen alpha-2(I) chain	P08123	GVVGPQGAR
CFAI_HUMAN	GLETSLAECTFTK	Yes			Complement C1r subcomponent	P00736	YTTEIIK
CLUS_HUMAN	EILSVDCSTNNPSQAK	Yes			Complement C1r subcomponent-like protein	Q9NZP8	VVVHPDYR
CO2_HUMAN	AVISPGFDVFAK	Yes			Complement C3	P01024	SGIPIVTSPYQIHFTK
CO2_HUMAN	VLMSVLNDNSR	Yes			Complement C3	P01024	TGLQEVEVK
CO3_HUMAN	NEQVEIR	Yes			Complement C4-B	P0C0L5	ITQVLHFTK
CO3_HUMAN	SGIPIVTSPYQIHFTK	Yes			Complement C4-B	P0C0L5	GSFEFPVGDAVSK
CO5_HUMAN	IPLDLVPK	Yes			Complement component 4	B0UZ83	DHAVDLIQK
CO6_HUMAN	ENPAVIDFELAPIVDLVR	Yes			Complement component C9	P02748	LSPIYNLVPVK
CO6_HUMAN	IGESIELTCPK	Yes			Complement factor B	P00751	EELLPAQDIK
CO6A3_HUMAN	EVQVFEITENSAK	Yes			Complement factor I	P05156	HGNTDSEGIVEVK
CO6A3_HUMAN	FWYGGCGGNENK	Yes			Complement factor I	P05156	IVIEYVDR
CO9_HUMAN	AIEDYINEFSVR	Yes			Corticosteroid-binding globulin	P08185	ITQDAQLK
CO9_HUMAN	LSPIYNLVPVK	Yes			Cystatin-B	P04080	VHVGDEDFVHLR
COFA1_HUMAN	TLIPSTFFR	Yes			Cystatin-M	Q15828	AQSQLVAGIK
COR1A_HUMAN	HVFGQPAK	Yes			Di-N-acetylchitobiase	Q01459	ATYIQNYR
COR1A_HUMAN	ILTTGFSR	Yes			Endothelial protein C receptor	Q9UNN8	TLAFPLTIR
COTL1_HUMAN	FALITWIGENVSGLQR	Yes			F-actin-capping protein subunit alpha-2	P47755	LLLNNDNLLR
CPN2_HUMAN	GQVVPALNEK	Yes			Fatty acid-binding protein, heart	P05413	SLGVGFATR
CPN2_HUMAN	LSNNALSGLPQGVFGK	Yes			Fatty acid-binding protein, heart	P05413	NTEISFK
CSF1_HUMAN	FNSVPLTDTGHER	Yes			Fibrillin-1	P35555	GFQLDLR
CSF1_HUMAN	SHSSGSVLPLGELEGR	Yes			Fibrinogen alpha chain	P02671	GSESGIFTNTK
CUBN_HUMAN	DGVDSDAPILSK	Yes			Fibronectin	P02751	EATIPGHLNSYTIK
CUBN_HUMAN	FVTDGSVTASGFR	Yes			Fibulin-1	P23142	TGYYFDGISR
CYTB_HUMAN	SQVVAGTNYFIK	Yes			Follistatin-related protein 1	Q12841	YVQELQK
CYTC_HUMAN	ALDFAVGEYNK	Yes			Fructose-bisphosphate aldolase A	P04075	ALQASALK
CYTC_HUMAN	TQPNLDNCPFHDQPHLK	Yes			Fructose-bisphosphate aldolase A	P04075	GGVVGIK
CYTM_HUMAN	DLSPDDPQVQK	Yes			Galectin-3	P17931	IALDFQR
DAF_HUMAN	TSFPEDTVITYK	Yes			Galectin-3-binding protein	Q08380	ELSEALGQIFDSQR
DIAC_HUMAN	SYDWSQITTVATFGK	Yes			Galectin-3-binding protein	Q08380	SDLAVPSELALLK
DMKN_HUMAN	VSEALGQGTR	Yes			Galectin-3-binding protein	Q08380	ASHEEVEGLVEK
DNAS1_HUMAN	IAAFNIQTFGETK	Yes			Galectin-3-binding protein	Q08380	YSSDYFQAPSDYR
DPP4_HUMAN	VLEDNSALDK	Yes			Ganglioside GM2 activator	P17900	IESVLSSSGK
EGF_HUMAN	IESSSLQGLGR	Yes			Ganglioside GM2 activator	P17900	VDLVLEK
EGF_HUMAN	ITAVSLDVLDK	Yes			Gastricsin	P20142	GLLGEFLR
ENDD1_HUMAN	ILEVVNQIQDEER	Yes			Gelsolin	P06396	AGALNSNDAFVLK
FABPL_HUMAN	AIGLPEELIQK	Yes			Gelsolin	P06396	TGAQELLR
FAM3C_HUMAN	SALDTAAR	Yes			Gelsolin	P06396	TASDFITK
FBLN1_HUMAN	MCVDVNECQR	Yes			Gelsolin	P06396	GGVASGFK
FBLN3_HUMAN	ADQVCINLR	Yes			Glutathione S-transferase omega-1	P78417	HEVININLK
FBLN3_HUMAN	DIDECDIVPDACK	Yes			Glutathione S-transferase P	P09211	TLGLYGK
FIBB_HUMAN	TPCTVSCNIPVVSGK	Yes			Glyceraldehyde-3-phosphate dehydrogenase	P04406	VGVNGFGR
FIBG_HUMAN	DNCCILDER	Yes			Haptoglobin	P00738	FTDHLK
FIBG_HUMAN	EGFGHLSPTGTTEFWLGNEK	Yes			Haptoglobin	P00738	VVLHPNYSQVDIGLIK
FINC_HUMAN	VTWAPPPSIDLTNFLVR	Yes			Haptoglobin	P00738	DYAEVGR
FOLR1_HUMAN	EDCEQWWEDCR	Yes			Heat shock protein beta-1	P14602	VSLDVNHFAPDELTVK
FOLR1_HUMAN	VLNVPLCK	Yes			Hemoglobin subunit alpha	P69905	TYFPHFDLSHGSAQVK
G3P_HUMAN	GALQNIIPASTGAAK	Yes			Hemopexin	P02790	NFPSPVDAAFR
G3P_HUMAN	LVINGNPITIFQER	Yes			Heparin cofactor 2	P05546	TLEAQLTPR
G6PI_HUMAN	TLAQLNPESSLFIIASK	Yes			Heparin cofactor 2	P05546	SVNDLYIQK
GGH_HUMAN	FFNVLTTNTDGK	Yes			Ig kappa chain V-IV region	P06312	SSQSVLYSSNNK
GGH_HUMAN	SINGILFPGGSVDLR	Yes			Ig mu chain C region	P01871	GFPSVLR
GNS_HUMAN	IQEPNTFPAILR	Yes			Ig mu heavy chain disease protein	P04220	GQPLSPEK
GPX3_HUMAN	FLVGPDGIPIMR	Yes			IgGFc-binding protein	Q9Y6R7	GATTSPGVYELSSR
GSTP1_HUMAN	FQDGDLTLYQSNTILR	Yes			IgGFc-binding protein	Q9Y6R7	VAYDLVYYVR
GUC2A_HUMAN	DLQEPQEPR	Yes			IgGFc-binding protein	Q9Y6R7	VAVIVSNDHAGK
H4_HUMAN	ISGLIYEETR	Yes			Immunoglobulin J chain	P01591	IIVPLNNR
H4_HUMAN	VFLENVIR	Yes			Inactive tyrosine protein kinase 7	Q13308	VFTAGSEER
HBD_HUMAN	VNVDAVGGEALGR	Yes			Insulin-like growth factor-binding protein 1	P08833	ALPGEQQPLHALTR
HEP2_HUMAN	TLEAQLTPR	Yes			Insulin-like growth factor-binding protein 2	P18065	LIQGAPTIR
HPT_HUMAN	VGYVSGWGR	Yes			Insulin-like growth factor-binding protein 2	P18065	HHLGLEEPK
HPT_HUMAN	VTSIQDWVQK	Yes			Insulin-like growth factor-binding protein 3	P17936	FLNVLSPR
HV320_HUMAN	GLEWVANIK	Yes			Insulin-like growth factor-binding protein complex acid labile subunit	P35858	LAELPADALGPLQR
HV320_HUMAN	VEDTALYYCAR	Yes			Inter-alpha-trypsin inhibitor heavy chain H2	P19823	FYNQVSTPLLR
IBP7_HUMAN	GTCEQGPSIVTPPK	Yes			Inter-alpha-trypsin inhibitor heavy chain H2	P19823	SLAPTAAAK
IBP7_HUMAN	HEVTGWVLVSPLSK	Yes			Inter-alpha-trypsin inhibitor heavy chain H4	Q14624	NVVFVIDK
IC1_HUMAN	TNLESILSYPK	Yes			Intercellular adhesion molecule 1	P05362	ASVSVTAEDEGTQR
IGHA1_HUMAN	DASGVTFTWTPSSGK	Yes			Intercellular adhesion molecule 1	P05362	LLGIETPLPK
IGHA1_HUMAN	TFTCTAAYPESK	Yes			Kallistatin	P29622	LGFTDLFSK
IGHG1_HUMAN	TTPPVLDSDGSFFLYSK	Yes			Kininogen-1	P01042	TVGSDTFYSFK
IGHG4_HUMAN	TTPPVLDSDGSFFLYSR	Yes			Kunitz-type protease inhibitor 2	O43291	NAADSSVPSAPR
IGHM_HUMAN	YAATSQVLLPSK	Yes			Leucine-rich alpha-2-glycoprotein	P02750	ALGHLDLSGNR
IGKC_HUMAN	DSTYSLSSTLTLSK	Yes			Leucine-rich alpha-2-glycoprotein	P02750	DLLLPQPDLR
IGSF8_HUMAN	VVAGEVQVQR	Yes			L-lactate dehydrogenase B chain	P07195	GLTSVINQK
IPSP_HUMAN	TLYLADTFPTNFR	Yes			L-selectin	P14151	AEIEYLEK
ITIH1_HUMAN	AAISGENAGLVR	Yes			Lumican	P51884	SLEDLQLTHNK
ITIH2_HUMAN	FYNQVSTPLLR	Yes			Lumican	P51884	FNALQYLR
ITIH3_HUMAN	EVSFDVELPK	Yes			Macrophage colony-stimulating factor 1	P09603	TFYETPLQLLEK
ITIH4_HUMAN	TGLLLLSDPDK	Yes			Macrophage colony-stimulating factor 1	P09603	FNSVPLTDTGHER
KLK1_HUMAN	LTEPADTITDAVK	Yes			Mannan-binding lectin serine protease 2	O00187	AGYVLHR
KNG1_HUMAN	DFVQPPTK	Yes			Matrilysin	P09237	DLPHITVDR
KPYM_HUMAN	GVNLPGAAVDLPAVSEK	Yes			Matrilysin	P09237	FYLYDSETK
LBP_HUMAN	LAEGFPLPLLK	Yes			Melanotransferrin	P08582	YYDYSGAFR
LDHA_HUMAN	SADTLWGIQK	Yes			Melanotransferrin	P08582	DSSHAFTLDELR
LDHB_HUMAN	SLADELALVDVLEDK	Yes			Myeloblastin	P24158	LVNVVLGAHNVR
LYAG_HUMAN	GAYTQVIFLAR	Yes			Neuropilin-2	O60462	ALQVVR
LYSC_HUMAN	STDYGIFQINSR	Yes			Neutrophil gelatinase-associated lipocalin	P80188	SYPGLTSYLVR
LYVE1_HUMAN	NGVGVLIWK	Yes			Neutrophil gelatinase-associated lipocalin	P80188	ITLYGR
MASP2_HUMAN	LASPGFPGEYANDQER	Yes			Osteopontin	P10451	GDSVVYGLR
MGA_HUMAN	FAGFPALINR	Yes			Peroxiredoxin-1	Q06830	ADEGISFR
MGA_HUMAN	SSVYANAFPSTPVNPLR	Yes			Peroxiredoxin-2	P32119	GLFIIDGK
MIME_HUMAN	ETVIIPNEK	Yes			Peroxiredoxin-2	P32119	LSEDYGVLK
MIME_HUMAN	LEGNPIVLGK	Yes			Phosphatidylcholine-sterol acyltransferase	P04180	SSGLVSNAPGVQIR
NAPSA_HUMAN	FAIQYGTGR	Yes			Pigment epithelium-derived factor	P36955	TVQAVLTVPK
NAPSA_HUMAN	VGPGLTLCAK	Yes			Pigment epithelium-derived factor	P36955	LQSLFDSPDFSK
NID1_HUMAN	EDLSPSITQR	Yes			Pigment epithelium-derived factor	P36955	LSYEGEVTK
NID1_HUMAN	ESVENLAK	Yes			Pigment epithelium-derived factor	P36955	ELLDTVTAPQK
NPC2_HUMAN	SGINCPIQK	Yes			Plasma protease C1 inhibitor	P05155	GVTSVSQIFHSPDLAIR
OLFM4_HUMAN	VQSINYNPFDQK	Yes			Plasma protease C1 inhibitor	P05155	LLDSLPSDTR
OSTP_HUMAN	AIPVAQDLNAPSDWDSR	Yes			Plasma protease C1 inhibitor	P05155	TNLESILSYPK
OSTP_HUMAN	YPDAVATWLNPDPSQK	Yes			Plasma protease C1 inhibitor	P05155	FQPTLLTLPR
P3IP1_HUMAN	GPWCYVSGEAGVPEK	Yes			Plasma serine protease inhibitor	P05154	FSIEGSYQLEK
P3IP1_HUMAN	SEAAAVQPVIGISQR	Yes			Plasma serine protease inhibitor	P05154	AVVEVDESGTR
PCOC1_HUMAN	YDALEVFAGSGTSGQR	Yes			Plasma serine protease inhibitor	P05154	GFQQLLQELNQPR
PEBP1_HUMAN	LYEQLSGK	Yes			Plasma serine protease inhibitor	P05154	TLYLADTFPTNFR
PEBP4_HUMAN	VVPDCNNYR	Yes			Probable G-protein coupled receptor 116	Q8IZF2	GYGILPGFK
PGBM_HUMAN	DFISLGLQDGHLVFR	Yes			Probable G-protein coupled receptor 116	Q8IZF2	DVIVHPLPLK
PGCP_HUMAN	LALLVDTVGPR	Yes			Profilin-1	P07737	SSFYVNGLTLGGQK
PGK1_HUMAN	ITLPVDFVTADK	Yes			ProSAAS	Q9UHG2	ILAGSADSEGVAAPR
PGRP1_HUMAN	AAQGLLACGVAQGALR	Yes			Prostatic acid phosphatase	P15309	FQELESETLK
PGRP2_HUMAN	DTLPSCAVR	Yes			Protein AMBP	P02760	ETLLQDFR
PGRP2_HUMAN	EFTEAFLGCPAIHPR	Yes			Protein AMBP	P02760	HHGPTITAK
PI16_HUMAN	WDEELAAFAK	Yes			Protein DJ-1	Q99497	ALVILAK
PIGR_HUMAN	ILLNPQDK	Yes			Protein S100-A9	P06702	NIETIINTFHQYSVK
PIGR_HUMAN	TVTINCPFK	Yes			Protein S100-A9	P06702	DLQNFLK
PLSL_HUMAN	NEALIALLR	Yes			Ribonuclease T2	O00584	VYGVIPK
PMGE_HUMAN	VCDVPLDQLPR	Yes			Selenium-binding protein 1	Q13228	IYVVDVGSEPR
PON1_HUMAN	IFFYDSENPPASEVLR	Yes			Serotransferrin	P02787	EGYYGYTGAFR
PPAP_HUMAN	SPIDTFPTDPIK	Yes			Serotransferrin	P02787	DGAGDVAFVK
PRG2_HUMAN	FQWVDGSR	Yes			Serotransferrin	P02787	HSTIFENLANK
PRG2_HUMAN	VVGIPGCQTCR	Yes			Serum albumin	P02768	LVNEVTEFAK
PTGDS_HUMAN	AQGFTEDTIVFLPQTDK	Yes			Serum albumin	P02768	AEFAEVSK
QPCT_HUMAN	SFSNIISTLNPTAK	Yes			Serum albumin	P02768	FQNALLVR
QPCT_HUMAN	YFQNYSYGGVIQDDHIPFLR	Yes			Serum albumin	P02768	SLHTLFGDK
QSOX1_HUMAN	LAGAPSEDPQFPK	Yes			Serum paraoxonase/arylesterase 1	P27169	IQNILTEEPK
RET4_HUMAN	DPNGLPPEAQK	Yes			SH3 domain-binding glutamic acid-rich-like protein	O75368	VYIASSSGSTAIK
RNAS1_HUMAN	YPNCAYR	Yes			SPARC-like protein 1	Q14515	VLTHSELAPLR
S10A6_HUMAN	LM(ox)EDLDR	Yes			SPARC-like protein 1	Q14515	VHENENIGTTEPGEHQEAK
S10A6_HUMAN	LMEDLDR	Yes			Target of Nesh-SH3	Q7Z7G0	VSEPVSAGR
S10A6_HUMAN	LQDAEIAR	Yes			Tenascin	P24821	FTTDLDSPR
S10A9_HUMAN	LGHPDTLNQGEFK	Yes			Tenascin-X	P22105	ILISGLEPSTPYR
S10A9_HUMAN	NIETIINTFHQYSVK	Yes			Tenascin-X	P22105	GLAPGQEYQVTVR
SAMP_HUMAN	IVLGQEQDSYGGK	Yes			Testican-2	Q92563	IQIQEAAK
SAMP_HUMAN	VGEYSLYIGR	Yes			Thrombospondin-1	P07996	FVFGTTPEDILR
SAP_HUMAN	EIVDSYLPVILDIIK	Yes			Thyroxine-binding globulin	P05543	AVLHIGEK
SAP_HUMAN	GCSFLPDPYQK	Yes			Thyroxine-binding globulin	P05543	NALALFVLPK
SAP3_HUMAN	VDLVLEK	Yes			Transthyretin	P02766	GSPAINVAVHVFR
SH3L3_HUMAN	VYSTSVTGSR	Yes			Triosephosphate isomerase	P60174	HVFGESDELIGQK
SODC_HUMAN	HVGDLGNVTADK	Yes			Vascular cell adhesion protein 1	P19320	NTVISVNPSTK
THBG_HUMAN	NALALFVLPK	Yes			Vasorin	Q6EMK4	ESHVTLASPEETR
THIO_HUMAN	TAFQEALDAAGDK	Yes			Vasorin	Q6EMK4	YLQGSSVQLR
THRB_HUMAN	NPDSSTTGPWCYTTDPTVR	Yes			Vasorin	Q6EMK4	SLTLGIEPVSPTSLR
THY1_HUMAN	HVLFGTVGVPEHTYR	Yes			Vasorin	Q6EMK4	HIQPGAFDTLDR
TKT_HUMAN	AVELAANTK	Yes			Vasorin	Q6EMK4	NLHDLDVSDNQLER
TKT_HUMAN	IIALDGDTK	Yes			Vitamin D-binding protein	P02774	HLSLLTTLSNR
TPIS_HUMAN	VVLAYEPVWAIGTGK	Yes			Vitamin D-binding protein	P02774	VLEPTLK
TPP1_HUMAN	LFGGNFAHQASVAR	Yes			Vitamin D-binding protein	P02774	THLPEVFLSK
TRFE_HUMAN	EGYYGYTGAFR	Yes			Vitamin K-dependent protein S	P07225	VYFAGFPR
TRFL_HUMAN	DGAGDVAFIR	Yes			Vitamin K-dependent protein Z variant 1	B0YJC6	ENFVLTTAK
TRFL_HUMAN	YLGPQYVAGITNLK	Yes			Vitamin K-dependent protein Z variant 1	B0YJC6	DFAEHLLIPR
TRY2_HUMAN	TLDNDILLIK	Yes			von Willebrand Factor	P04275	ILAGPAGDSNVVK
TTHY_HUMAN	AADDTWEPFASGK	Yes
UFO_HUMAN	APLQGTLLGYR	Yes
UFO_HUMAN	TATITVLPQQPR	Yes
VASN_HUMAN	LAGLGLQQLDEGLFSR	Yes
VASN_HUMAN	YLQGSSVQLR	Yes
VCAM1_HUMAN	SLEVTFTPVIEDIGK	Yes
VSIG4_HUMAN	GSDPVTIFLR	Yes
VTDB_HUMAN	HLSLLTTLSNR	Yes
VTNC_HUMAN	FEDGVLDPDYPR	Yes
WFDC2_HUMAN	EGSCPQVNINFPQLGLCR	Yes
ZA2G_HUMAN	AYLEEECPATLR	Yes

## Sheet: Table S3
Supplementary Table S3. Proteins significant features selected based on their p-values, Cohen's d effect sizes, and feature importance
		Feature	Class 1	Class 2	P-value	FWER Holm-Sidak	CohenвЂ™s d	Imp. Random forest	Imp. Logistic regression
	0	GPX3	Severe	Mild	3.35124e-05	0.00484759	-1.54927	0.0699705	1.14275
	1	PLMN	Severe	Mild	4.99302e-05	0.00706519	-1.56938	0.0767341	0.619591
	2	SHBG	Severe	Mild	0.000142854	0.0189617	-1.33115	0.0341824	0.482947
	3	IGHG1	Severe	Mild	0.000149105	0.0196371	-1.36189	0.0280215	0.281804
	4	A1AT	Severe	Mild	0.000178295	0.0232622	-1.1207	0.0556066	0.228625
	5	VTDB	Severe	Mild	0.000253497	0.0321763	-1.35617	0.0246833	0.280737
	6	HEMO	Severe	Mild	0.000591224	0.0701593	-1.19355	0.0271764	0.151313
	7	ANT3	Severe	Mild	0.000749005	0.0873591	-1.0837	0.0284554	0.193148
	8	LCAT	Severe	Mild	0.0014217	0.156947	-1.02115	0.0335124	0.377629
	9	TTHY	Severe	Mild	0.00207932	0.216147	-1.10666	0.0103654	0.198504
	10	CO8A	Severe	Mild	0.00241299	0.240742	-1.06209	0.0177841	0.0336688
	11	MASP1	Severe	Mild	0.00411732	0.354246	-0.915057	0.0148633	0.142505
	12	VTNC	Severe	Mild	0.00562963	0.43777	-1.11897	0.0231381	0.153119
	13	RET4	Severe	Mild	0.00566903	0.43777	-0.923276	0.0107493	0.0740725
	14	GELS	Severe	Mild	0.00742629	0.520229	-0.837835	0.0138381	0.211128
	15	LYAM1	Severe	Mild	0.00904971	0.585971	-0.836623	0.0147456	0.320122
	16	LYSC	Severe	Mild	0.0097871	0.607161	-0.903508	0.00813246	0.209627
	17	KNG1	Severe	Mild	0.0132746	0.699623	-0.84576	0.00731609	0.141667
	18	A2AP	Severe	Mild	0.0159793	0.757689	-0.848377	0.0359221	0.371484
	19	APOE	Severe	Mild	0.0187108	0.806651	-0.748394	0.0192152	0.414046
	20	B2MG	Severe	Mild	0.0203327	0.818229	-0.811981	0.0080086	0.427598
	21	AACT	Severe	Mild	0.022874	0.846539	-0.700822	0.0103253	0.280854
	22	LRG1	Severe	Mild	0.0256868	0.872006	-0.525378	0.00906958	0.0454844
	23	FBLN1	Severe	Mild	0.0272021	0.880397	-0.696002	0.0124308	0.510786
	24	CPN2	Severe	Mild	0.0304653	0.904761	-0.747865	0.0171803	0.472486
	25	CD44	Severe	Mild	0.0326461	0.914511	0.440605	0.00988182	0.522463
	26	TRFE	Severe	Mild	0.0359883	0.931133	-0.697454	0.00795499	0.0503997
	27	C1RL	Severe	Mild	0.0441797	0.958437	-0.666159	0.0178253	0.554048
	28	NRP2	Severe	Mild	0.0470873	0.964135	-0.63317	0.00757816	0.141381
	29	ATRN	Severe	Mild	0.0470873	0.964135	-0.62239	0.0163952	0.790116
	30	AFAM	Severe	Mild	0.0550366	0.976156	-0.669737	0.00759486	0.17365
	31	CYTC	Severe	Mild	0.0609348	0.982113	-0.598846	0.00785832	0.0202296
	32	IBP2	Severe	Mild	0.123723	0.999386	-0.490793	0.00511009	0.187443
	33	ALBU	Severe	Mild	0.147032	0.999782	-0.612517	0.0063613	0.022954
	34	PZP	Severe	Mild	0.15988	0.999884	-0.44352	0.0107967	0.329676
	35	IGHMC	Severe	Mild	0.173559	0.999938	-0.385168	0.0111491	0.362324
	36	GSTP1	Severe	Mild	0.176838	0.999938	-0.38455	0.0076867	0.532075
	37	IPSP	Severe	Mild	0.178549	0.999938	0.448965	0.00619968	0.0552891
	38	IGHM	Severe	Mild	0.203508	0.999964	-0.346416	0.0102739	0.465073
	39	VASN	Severe	Mild	0.203508	0.999964	0.365581	0.00897732	0.544919
	40	APOL1	Severe	Mild	0.255218	0.999997	-0.449807	0.00629553	0.130633
	41	A1BG	Severe	Mild	0.304787	0.999999	-0.299895	0.00900073	0.333936
	42	CALC	Severe	Mild	0.326296	0.999999	-0.335886	0.00993505	0.140061
	43	ACTA	Severe	Mild	0.396579	1	-0.297986	0.00529025	0.156245
	44	CBG	Severe	Mild	0.409123	1	-0.292503	0.00745141	0.110929
	45	THBG	Severe	Mild	0.4219	1	-0.287332	0.00812138	0.347119
	46	CAD13	Severe	Mild	0.479795	1	0.266082	0.00761681	0.522258
	47	DIAC	Severe	Mild	0.50332	1	0.138365	0.00549472	0.358768
	48	BTD	Severe	Mild	0.50332	1	-0.314698	0.006164	0.106518
	49	VCAM1	Severe	Mild	0.561889	1	-0.222684	0.00804859	0.113413
	50	A1AG1	Severe	Mild	0.623567	1	-0.224718	0.00468035	0.130621
	51	TETN	Severe	Mild	0.62862	1	-0.115272	0.00771323	0.148777
	52	RETN	Severe	Mild	0.722882	1	-0.0331056	0.00501693	0.0556859
	53	MASP2	Severe	Mild	0.754791	1	-0.087721	0.00811098	0.723187
	54	TFPI1	Severe	Mild	0.771802	1	-0.131971	0.00710434	0.181289
	55	ZA2G	Severe	Mild	0.858351	1	-0.0291416	0.00500671	0.0619542
	56	TB10A	Severe	Mild	0.875904	1	0.013262	0.0115491	0.268526
	57	PROZ	Severe	Mild	0.964412	1	0.0119999	0.00919263	0.0701484
	58	APOD	Severe	Mild	0.964412	1	-0.0520642	0.00802131	0.0350759

## Sheet: Table S4
Supplementary Table S4. The most important 10 core proteins
Fold/Feature	A2AP	IGHG1	SHBG	NGAP	VTDB	ATRN	A1AT	PLMN	GPX3	ACTA
1	0.5	0.833333	0.625	0.416667	0.708333	0.458333	0.916667	0.916667	1	0.583333
2	0.8	0.75	0.95	0.35	0.9	0.6	0.7	0.9	0.9	0.35
3	0.6	0.55	0.9	0.6	0.6	0.6	0.75	0.8	0.8	0.55
4	0.95	0.9	0.9	0.2	0.8	0.8	1	1	0.85	0.45
5	0.888889	1	1	0.277778	1	0.833333	0.944444	0.944444	0.833333	0.777778
Mean AUC-ROC	0.747778	0.806667	0.875	0.368889	0.801667	0.658333	0.862222	0.912222	0.876667	0.542222
Median AUC-ROC	0.8	0.833333	0.9	0.35	0.8	0.6	0.916667	0.916667	0.85	0.55
Std AUC-ROC	0.19155	0.170212	0.145774	0.152378	0.156835	0.156125	0.130017	0.0733249	0.0778175	0.160227

## Sheet: Table S5
Supplementary Table S5 STRING analysis of interaction between urine proteinsprevalent in cpecific groups
#node		identifier	x_position	y_position	color	annotation
A2M	A2MG	9606.ENSP00000323929	0.6021640091116174	0.45397727272727273	rgb(117,206,239)	Alpha-2-macroglobulin; Is able to inhibit all four classes of proteinases by a unique 'trapping' mechanism. This protein has a peptide stretch, called the 'bait region' which contains specific cleavage sites for different proteinases. When a proteinase cleaves the bait region, a conformational change is induced in the protein which traps the proteinase. The entrapped enzyme remains active against…
ADIPOQ	ADIPO	9606.ENSP00000389814	0.5105922551252847	0.2818181818181818	rgb(178,171,0)	Adiponectin, c1q and collagen domain containing; Adiponectin; Important adipokine involved in the control of fat metabolism and insulin sensitivity, with direct anti-diabetic, anti-atherogenic and anti-inflammatory activities. Stimulates AMPK phosphorylation and activation in the liver and the skeletal muscle, enhancing glucose utilization and fatty-acid combustion. Antagonizes TNF-alpha by negat…
AHSG	AHSG	9606.ENSP00000393887	0.535876993166287	0.4940340909090909	rgb(117,239,192)	Alpha-2-HS-glycoprotein; Promotes endocytosis, possesses opsonic properties and influences the mineral phase of bone. Shows affinity for calcium and barium ions; Cystatins, type 4
APOA4	APOA4	9606.ENSP00000350425	0.44840546697038725	0.3951704545454546	rgb(117,179,239)	Apolipoprotein A-IV; May have a role in chylomicrons and VLDL secretion and catabolism. Required for efficient activation of lipoprotein lipase by ApoC-II; potent activator of LCAT. Apoa-IV is a major component of HDL and chylomicrons; Belongs to the apolipoprotein A1/A4/E family
APOC1	APOC1	9606.ENSP00000465356	0.30968109339407746	0.47613636363636364	rgb(239,197,117)	Apolipoprotein C-I; Inhibitor of lipoprotein binding to the low density lipoprotein (LDL) receptor, LDL receptor-related protein, and very low density lipoprotein (VLDL) receptor. Associates with high density lipoproteins (HDL) and the triacylglycerol-rich lipoproteins in the plasma and makes up about 10% of the protein of the VLDL and 2% of that of HDL. Appears to interfere directly with fatty a…
APOC3	APOC3	9606.ENSP00000227667	0.4060364464692483	0.5332386363636364	rgb(148,239,117)	Apolipoprotein C-III; Component of triglyceride-rich very low density lipoproteins (VLDL) and high density lipoproteins (HDL) in plasma. Plays a multifaceted role in triglyceride homeostasis. Intracellularly, promotes hepatic very low density lipoprotein 1 (VLDL1) assembly and secretion; extracellularly, attenuates hydrolysis and clearance of triglyceride-rich lipoproteins (TRLs). Impairs the lip…
APOM	APOM	9606.ENSP00000365081	0.3657175398633257	0.5818181818181819	rgb(215,239,117)	Apolipoprotein M; Probably involved in lipid transport. Can bind sphingosine-1-phosphate, myristic acid, palmitic acid and stearic acid, retinol, all-trans-retinoic acid and 9-cis-retinoic acid; Apolipoproteins
C3	CO3	9606.ENSP00000245907	0.6069476082004557	0.6286931818181818	rgb(135,239,117)	Complement C3; C3 plays a central role in the activation of the complement system. Its processing by C3 convertase is the central reaction in both classical and alternative complement pathways. After activation C3b can bind covalently, via its reactive thioester, to cell surface carbohydrates or immune aggregates; C3 and PZP like, alpha-2-macroglobulin domain containing
C5	CO5	9606.ENSP00000223642	0.7033029612756265	0.7292613636363637	rgb(255,175,101)	Complement C5; Activation of C5 by a C5 convertase initiates the spontaneous assembly of the late complement components, C5-C9, into the membrane attack complex. C5b has a transient binding site for C6. The C5b-C6 complex is the foundation upon which the lytic complex is assembled; C3 and PZP like, alpha-2-macroglobulin domain containing
C9	CO9	9606.ENSP00000263408	0.5283599088838269	0.5750000000000001	rgb(239,210,117)	Complement component C9; Constituent of the membrane attack complex (MAC) that plays a key role in the innate and adaptive immune response by forming pores in the plasma membrane of target cells. C9 is the pore- forming subunit of the MAC; Belongs to the complement C6/C7/C8/C9 family
CA1	CAH1	9606.ENSP00000430656	0.9158314350797266	0.38920454545454547	rgb(239,237,117)	Carbonic anhydrase 1; Reversible hydration of carbon dioxide. Can hydrates cyanamide to urea; Carbonic anhydrases
CAMP	CAMP	9606.ENSP00000296435	0.5850797266514807	0.9116477272727274	rgb(0,178,157)	Cathelicidin antimicrobial peptide; Binds to bacterial lipopolysaccharides (LPS), has antibacterial activity; Endogenous ligands
CKB	KCRB	9606.ENSP00000299198	0.07938496583143509	0.3815340909090909	rgb(117,239,233)	Creatine kinase B-type; Reversibly catalyzes the transfer of phosphate between ATP and various phosphogens (e.g. creatine phosphate). Creatine kinase isoenzymes play a central role in energy transduction in tissues with large, fluctuating energy demands, such as skeletal muscle, heart, brain and spermatozoa
COL3A1	COL3A1	9606.ENSP00000304408	0.7402050113895217	0.3235795454545454	rgb(117,239,139)	Collagen alpha-1(III) chain; Collagen type III occurs in most soft connective tissues along with type I collagen. Involved in regulation of cortical development. Is the major ligand of ADGRG1 in the developing brain and binding to ADGRG1 inhibits neuronal migration and activates the RhoA pathway by coupling ADGRG1 to GNA13 and possibly GNA12
CP	CERU	9606.ENSP00000264613	0.5427107061503418	0.3951704545454546	rgb(0,28,178)	Ceruloplasmin; Ceruloplasmin is a blue, copper-binding (6-7 atoms per molecule) glycoprotein. It has ferroxidase activity oxidizing Fe(2+) to Fe(3+) without releasing radical oxygen species. It is involved in iron transport across the cell membrane. Provides Cu(2+) ions for the ascorbate-mediated deaminase degradation of the heparan sulfate chains of GPC1. May also play a role in fetal lung devel…
CPN1	CBPN	9606.ENSP00000359446	0.6588838268792712	0.8051136363636364	rgb(239,130,117)	Carboxypeptidase N catalytic chain; Protects the body from potent vasoactive and inflammatory peptides containing C-terminal Arg or Lys (such as kinins or anaphylatoxins) which are released into the circulation; M14 carboxypeptidases
CRTAC1	CRAC1	9606.ENSP00000359629	0.41765375854214126	0.09261363636363637	rgb(239,117,117)	Cartilage acidic protein 1
F12	FA12	9606.ENSP00000253496	0.5816628701594534	0.6789772727272728	rgb(117,239,152)	Coagulation factor xii (hageman factor); Coagulation factor XII; Factor XII is a serum glycoprotein that participates in the initiation of blood coagulation, fibrinolysis, and the generation of bradykinin and angiotensin. Prekallikrein is cleaved by factor XII to form kallikrein, which then cleaves factor XII first to alpha-factor XIIa and then trypsin cleaves it to beta- factor XIIa. Alpha-facto…
F2	F2	9606.ENSP00000308541	0.5768792710706151	0.5673295454545455	rgb(101,255,163)	Prothrombin; Thrombin, which cleaves bonds after Arg and Lys, converts fibrinogen to fibrin and activates factors V, VII, VIII, XIII, and, in complex with thrombomodulin, protein C. Functions in blood homeostasis, inflammation and wound healing; Belongs to the peptidase S1 family
FCN2	FCN2	9606.ENSP00000291744	0.7572892938496584	0.678125	rgb(201,239,117)	Ficolin-2; May function in innate immunity through activation of the lectin complement pathway. Calcium-dependent and GlcNAc- binding lectin. Enhances phagocytosis of S.typhimurium by neutrophils, suggesting an opsonic effect via the collagen region; Fibrinogen C domain containing
FGA	FGA	9606.ENSP00000306361	0.4627562642369021	0.5954545454545456	rgb(239,224,117)	Fibrinogen alpha chain; Cleaved by the protease thrombin to yield monomers which, together with fibrinogen beta (FGB) and fibrinogen gamma (FGG), polymerize to form an insoluble fibrin matrix. Fibrin has a major function in hemostasis as one of the primary components of blood clots. In addition, functions during the early stages of wound repair to stabilize the lesion and guide cell migration dur…
FGB	FGB	9606.ENSP00000306099	0.4306378132118451	0.6397727272727273	rgb(175,239,117)	Fibrinogen beta chain; Cleaved by the protease thrombin to yield monomers which, together with fibrinogen alpha (FGA) and fibrinogen gamma (FGG), polymerize to form an insoluble fibrin matrix. Fibrin has a major function in hemostasis as one of the primary components of blood clots. In addition, functions during the early stages of wound repair to stabilize the lesion and guide cell migration dur…
GPLD1	PHLD	9606.ENSP00000230036	0.4265375854214123	0.20085227272727274	rgb(117,192,239)	Glycosylphosphatidylinositol specific phospholipase d1; Phosphatidylinositol-glycan-specific phospholipase D; This protein hydrolyzes the inositol phosphate linkage in proteins anchored by phosphatidylinositol glycans (GPI-anchor) thus releasing these proteins from the membrane
HABP2	HABP2	9606.ENSP00000277903	0.44703872437357633	0.7735795454545455	rgb(117,239,179)	Hyaluronan-binding protein 2; Cleaves the alpha-chain at multiple sites and the beta- chain between 'Lys-53' and 'Lys-54' but not the gamma-chain of fibrinogen and therefore does not initiate the formation of the fibrin clot and does not cause the fibrinolysis directly. It does not cleave (activate) prothrombin and plasminogen but converts the inactive single chain urinary plasminogen activator (…
HP	HPT	9606.ENSP00000348170	0.4101366742596811	0.45909090909090905	rgb(255,0,0)	Haptoglobin-related protein; Haptoglobin; As a result of hemolysis, hemoglobin is found to accumulate in the kidney and is secreted in the urine. Haptoglobin captures, and combines with free plasma hemoglobin to allow hepatic recycling of heme iron and to prevent kidney damage. Haptoglobin also acts as an Antimicrobial; Antioxidant, has antibacterial activity and plays a role in modulating many a…
HSPB1	HSPB1	9606.ENSP00000248553	0.13337129840546696	0.171875	rgb(187,255,101)	Heat shock protein family b (small) member 1; Heat shock protein beta-1; Small heat shock protein which functions as a molecular chaperone probably maintaining denatured proteins in a folding- competent state. Plays a role in stress resistance and actin organization. Through its molecular chaperone activity may regulate numerous biological processes including the phosphorylation and the axonal tr…
IGFALS	IGFALS	9606.ENSP00000416683	0.329498861047836	0.6900568181818183	rgb(117,239,219)	Insulin-like growth factor-binding protein complex acid labile subunit; Involved in protein-protein interactions that result in protein complexes, receptor-ligand binding or cell adhesion
ITIH2	ITOH2	9606.ENSP00000351190	0.5372437357630979	0.6653409090909091	rgb(239,144,117)	Inter-alpha-trypsin inhibitor heavy chain H2; May act as a carrier of hyaluronan in serum or as a binding protein between hyaluronan and other matrix protein, including those on cell surfaces in tissues to regulate the localization, synthesis and degradation of hyaluronan which are essential to cells undergoing biological processes; Belongs to the ITIH family
KRT10	K1C10	9606.ENSP00000269576	0.5645785876993167	0.21363636363636362	rgb(117,239,206)	Keratin, type I cytoskeletal 10; Keratins, type I
KRT9	K1C9	9606.ENSP00000246662	0.32198177676537587	0.2741477272727273	rgb(239,184,117)	Keratin, type I cytoskeletal 9; May serve an important special function either in the mature palmar and plantar skin tissue or in the morphogenetic program of the formation of these tissues. Plays a role in keratin filament assembly; Belongs to the intermediate filament family
LPA	APOA	9606.ENSP00000321334	0.48120728929384965	0.4471590909090909	rgb(239,157,117)	Apolipoprotein(a); Apo(a) is the main constituent of lipoprotein(a) (Lp(a)). It has serine proteinase activity and is able of autoproteolysis. Inhibits tissue-type plasminogen activator 1. Lp(a) may be a ligand for megalin/Gp 330; Belongs to the peptidase S1 family. Plasminogen subfamily
LUM	LUM	9606.ENSP00000266718	0.7866742596810935	0.29801136363636366	rgb(117,239,166)	Lumican; Small leucine rich repeat proteoglycans; Belongs to the small leucine-rich proteoglycan (SLRP) family. SLRP class II subfamily
MFI2	MELTF	9606.ENSP00000296350	0.17847380410022778	0.6892045454545455	rgb(188,239,117)	Melanoma-associated antigen p97; Melanotransferrin; Involved in iron cellular uptake. Seems to be internalized and then recycled back to the cell membrane. Binds a single atom of iron per subunit. Could also bind zinc
PLTP	PLTP	9606.ENSP00000417138	0.3014806378132119	0.38920454545454547	rgb(117,239,126)	Phospholipid transfer protein; Facilitates the transfer of a spectrum of different lipid molecules, including diacylglycerol, phosphatidic acid, sphingomyelin, phosphatidylcholine, phosphatidylglycerol, cerebroside and phosphatidyl ethanolamine. Essential for the transfer of excess surface lipids from triglyceride-rich lipoproteins to HDL, thereby facilitating the formation of smaller lipoprotein…
PON1	PON1	9606.ENSP00000222381	0.37186788154897493	0.3448863636363636	rgb(161,239,117)	Serum paraoxonase/arylesterase 1; Hydrolyzes the toxic metabolites of a variety of organophosphorus insecticides. Capable of hydrolyzing a broad spectrum of organophosphate substrates and lactones, and a number of aromatic carboxylic acid esters. Mediates an enzymatic protection of low density lipoproteins against oxidative modification and the consequent series of events leading to atheroma form…
PRDX1	PRDX1	9606.ENSP00000262746	0.09783599088838268	0.25795454545454544	rgb(150,101,255)	Peroxiredoxin-1; Thiol-specific peroxidase that catalyzes the reduction of hydrogen peroxide and organic hydroperoxides to water and alcohols, respectively. Plays a role in cell protection against oxidative stress by detoxifying peroxides and as sensor of hydrogen peroxide-mediated signaling events. Might participate in the signaling cascades of growth factors and tumor necrosis factor-alpha by r…
PRDX2	PRDX2	9606.ENSP00000301522	0.1593394077448747	0.3201704545454545	rgb(117,233,239)	Peroxiredoxin-2; Thiol-specific peroxidase that catalyzes the reduction of hydrogen peroxide and organic hydroperoxides to water and alcohols, respectively. Plays a role in cell protection against oxidative stress by detoxifying peroxides and as sensor of hydrogen peroxide-mediated signaling events. Might participate in the signaling cascades of growth factors and tumor necrosis factor-alpha by r…
PROS1	PROS	9606.ENSP00000377783	0.4880410022779043	0.8451704545454546	rgb(239,170,117)	Vitamin K-dependent protein S; Anticoagulant plasma protein; it is a cofactor to activated protein C in the degradation of coagulation factors Va and VIIIa. It helps to prevent coagulation and stimulating fibrinolysis; Gla domain containing
SERPIND1	HEP2	9606.ENSP00000215727	0.49829157175398636	0.7156250000000001	rgb(14,178,0)	Heparin cofactor 2; Thrombin inhibitor activated by the glycosaminoglycans, heparin or dermatan sulfate. In the presence of the latter, HC-II becomes the predominant thrombin inhibitor in place of antithrombin III (AT-III). Also inhibits chymotrypsin, but in a glycosaminoglycan-independent manner; Belongs to the serpin family
SERPINF1	PEDF	9606.ENSP00000254722	0.8058086560364466	0.41051136363636365	rgb(228,239,117)	Pigment epithelium-derived factor; Neurotrophic protein; induces extensive neuronal differentiation in retinoblastoma cells. Potent inhibitor of angiogenesis. As it does not undergo the S (stressed) to R (relaxed) conformational transition characteristic of active serpins, it exhibits no serine protease inhibitory activity; Serpin peptidase inhibitors
SERPING1	C1IN	9606.ENSP00000278407	0.6889521640091117	0.5409090909090909	rgb(121,239,117)	Plasma protease C1 inhibitor; Activation of the C1 complex is under control of the C1- inhibitor. It forms a proteolytically inactive stoichiometric complex with the C1r or C1s proteases. May play a potentially crucial role in regulating important physiological pathways including complement activation, blood coagulation, fibrinolysis and the generation of kinins. Very efficient inhibitor of FXIIa…
SPARC	SPARC	9606.ENSP00000231061	0.7340546697038725	0.24431818181818182	rgb(101,199,255)	SPARC; Appears to regulate cell growth through interactions with the extracellular matrix and cytokines. Binds calcium and copper, several types of collagen, albumin, thrombospondin, PDGF and cell membranes. There are two calcium binding sites; an acidic domain that binds 5 to 8 Ca(2+) with a low affinity and an EF-hand loop that binds a Ca(2+) ion with a high affinity; SPARC family
SPP1	OSTP	9606.ENSP00000378517	0.641116173120729	0.3176136363636364	rgb(117,219,239)	Secreted phosphoprotein 1; Osteopontin; Binds tightly to hydroxyapatite. Appears to form an integral part of the mineralized matrix. Probably important to cell-matrix interaction; Endogenous ligands
TIMP2	TIMP2	9606.ENSP00000262768	0.692369020501139	0.2110795454545455	rgb(117,166,239)	Metalloproteinase inhibitor 2; Complexes with metalloproteinases (such as collagenases) and irreversibly inactivates them by binding to their catalytic zinc cofactor. Known to act on MMP-1, MMP-2, MMP-3, MMP-7, MMP-8, MMP-9, MMP-10, MMP-13, MMP-14, MMP-15, MMP-16 and MMP-19; Belongs to the protease inhibitor I35 (TIMP) family
#node	identifier	category	term ID	term description
A2M	9606.ENSP00000323929	GO Process	GO:0001868	Regulation of complement activation, lectin pathway
A2M	9606.ENSP00000323929	GO Process	GO:0001869	Negative regulation of complement activation, lectin pathway
A2M	9606.ENSP00000323929	GO Process	GO:0002576	Platelet degranulation
A2M	9606.ENSP00000323929	GO Process	GO:0002682	Regulation of immune system process
A2M	9606.ENSP00000323929	GO Process	GO:0002683	Negative regulation of immune system process
A2M	9606.ENSP00000323929	GO Process	GO:0002697	Regulation of immune effector process
A2M	9606.ENSP00000323929	GO Process	GO:0002698	Negative regulation of immune effector process
A2M	9606.ENSP00000323929	GO Process	GO:0002831	Regulation of response to biotic stimulus
A2M	9606.ENSP00000323929	GO Process	GO:0002832	Negative regulation of response to biotic stimulus
A2M	9606.ENSP00000323929	GO Process	GO:0002920	Regulation of humoral immune response
A2M	9606.ENSP00000323929	GO Process	GO:0002921	Negative regulation of humoral immune response
A2M	9606.ENSP00000323929	GO Process	GO:0006807	Nitrogen compound metabolic process
A2M	9606.ENSP00000323929	GO Process	GO:0006810	Transport
A2M	9606.ENSP00000323929	GO Process	GO:0006887	Exocytosis
A2M	9606.ENSP00000323929	GO Process	GO:0006950	Response to stress
A2M	9606.ENSP00000323929	GO Process	GO:0007596	Blood coagulation
A2M	9606.ENSP00000323929	GO Process	GO:0007597	Blood coagulation, intrinsic pathway
A2M	9606.ENSP00000323929	GO Process	GO:0007599	Hemostasis
A2M	9606.ENSP00000323929	GO Process	GO:0008152	Metabolic process
A2M	9606.ENSP00000323929	GO Process	GO:0009611	Response to wounding
A2M	9606.ENSP00000323929	GO Process	GO:0009892	Negative regulation of metabolic process
A2M	9606.ENSP00000323929	GO Process	GO:0009966	Regulation of signal transduction
A2M	9606.ENSP00000323929	GO Process	GO:0009987	Cellular process
A2M	9606.ENSP00000323929	GO Process	GO:0010466	Negative regulation of peptidase activity
A2M	9606.ENSP00000323929	GO Process	GO:0010605	Negative regulation of macromolecule metabolic process
A2M	9606.ENSP00000323929	GO Process	GO:0010646	Regulation of cell communication
A2M	9606.ENSP00000323929	GO Process	GO:0010951	Negative regulation of endopeptidase activity
A2M	9606.ENSP00000323929	GO Process	GO:0016043	Cellular component organization
A2M	9606.ENSP00000323929	GO Process	GO:0016192	Vesicle-mediated transport
A2M	9606.ENSP00000323929	GO Process	GO:0019222	Regulation of metabolic process
A2M	9606.ENSP00000323929	GO Process	GO:0019538	Protein metabolic process
A2M	9606.ENSP00000323929	GO Process	GO:0022411	Cellular component disassembly
A2M	9606.ENSP00000323929	GO Process	GO:0022617	Extracellular matrix disassembly
A2M	9606.ENSP00000323929	GO Process	GO:0023051	Regulation of signaling
A2M	9606.ENSP00000323929	GO Process	GO:0030154	Cell differentiation
A2M	9606.ENSP00000323929	GO Process	GO:0030162	Regulation of proteolysis
A2M	9606.ENSP00000323929	GO Process	GO:0030198	Extracellular matrix organization
A2M	9606.ENSP00000323929	GO Process	GO:0030449	Regulation of complement activation
A2M	9606.ENSP00000323929	GO Process	GO:0031323	Regulation of cellular metabolic process
A2M	9606.ENSP00000323929	GO Process	GO:0031324	Negative regulation of cellular metabolic process
A2M	9606.ENSP00000323929	GO Process	GO:0031347	Regulation of defense response
A2M	9606.ENSP00000323929	GO Process	GO:0031348	Negative regulation of defense response
A2M	9606.ENSP00000323929	GO Process	GO:0032101	Regulation of response to external stimulus
A2M	9606.ENSP00000323929	GO Process	GO:0032102	Negative regulation of response to external stimulus
A2M	9606.ENSP00000323929	GO Process	GO:0032268	Regulation of cellular protein metabolic process
A2M	9606.ENSP00000323929	GO Process	GO:0032269	Negative regulation of cellular protein metabolic process
A2M	9606.ENSP00000323929	GO Process	GO:0032501	Multicellular organismal process
A2M	9606.ENSP00000323929	GO Process	GO:0032502	Developmental process
A2M	9606.ENSP00000323929	GO Process	GO:0032940	Secretion by cell
A2M	9606.ENSP00000323929	GO Process	GO:0042060	Wound healing
A2M	9606.ENSP00000323929	GO Process	GO:0043062	Extracellular structure organization
A2M	9606.ENSP00000323929	GO Process	GO:0043086	Negative regulation of catalytic activity
A2M	9606.ENSP00000323929	GO Process	GO:0043170	Macromolecule metabolic process
A2M	9606.ENSP00000323929	GO Process	GO:0044092	Negative regulation of molecular function
A2M	9606.ENSP00000323929	GO Process	GO:0044238	Primary metabolic process
A2M	9606.ENSP00000323929	GO Process	GO:0045055	Regulated exocytosis
A2M	9606.ENSP00000323929	GO Process	GO:0045088	Regulation of innate immune response
A2M	9606.ENSP00000323929	GO Process	GO:0045824	Negative regulation of innate immune response
A2M	9606.ENSP00000323929	GO Process	GO:0045861	Negative regulation of proteolysis
A2M	9606.ENSP00000323929	GO Process	GO:0045916	Negative regulation of complement activation
A2M	9606.ENSP00000323929	GO Process	GO:0046903	Secretion
A2M	9606.ENSP00000323929	GO Process	GO:0048519	Negative regulation of biological process
A2M	9606.ENSP00000323929	GO Process	GO:0048523	Negative regulation of cellular process
A2M	9606.ENSP00000323929	GO Process	GO:0048583	Regulation of response to stimulus
A2M	9606.ENSP00000323929	GO Process	GO:0048585	Negative regulation of response to stimulus
A2M	9606.ENSP00000323929	GO Process	GO:0048863	Stem cell differentiation
A2M	9606.ENSP00000323929	GO Process	GO:0048869	Cellular developmental process
A2M	9606.ENSP00000323929	GO Process	GO:0050776	Regulation of immune response
A2M	9606.ENSP00000323929	GO Process	GO:0050777	Negative regulation of immune response
A2M	9606.ENSP00000323929	GO Process	GO:0050789	Regulation of biological process
A2M	9606.ENSP00000323929	GO Process	GO:0050790	Regulation of catalytic activity
A2M	9606.ENSP00000323929	GO Process	GO:0050794	Regulation of cellular process
A2M	9606.ENSP00000323929	GO Process	GO:0050817	Coagulation
A2M	9606.ENSP00000323929	GO Process	GO:0050878	Regulation of body fluid levels
A2M	9606.ENSP00000323929	GO Process	GO:0050896	Response to stimulus
A2M	9606.ENSP00000323929	GO Process	GO:0051056	Regulation of small GTPase mediated signal transduction
A2M	9606.ENSP00000323929	GO Process	GO:0051171	Regulation of nitrogen compound metabolic process
A2M	9606.ENSP00000323929	GO Process	GO:0051172	Negative regulation of nitrogen compound metabolic process
A2M	9606.ENSP00000323929	GO Process	GO:0051179	Localization
A2M	9606.ENSP00000323929	GO Process	GO:0051234	Establishment of localization
A2M	9606.ENSP00000323929	GO Process	GO:0051246	Regulation of protein metabolic process
A2M	9606.ENSP00000323929	GO Process	GO:0051248	Negative regulation of protein metabolic process
A2M	9606.ENSP00000323929	GO Process	GO:0051336	Regulation of hydrolase activity
A2M	9606.ENSP00000323929	GO Process	GO:0051346	Negative regulation of hydrolase activity
A2M	9606.ENSP00000323929	GO Process	GO:0051641	Cellular localization
A2M	9606.ENSP00000323929	GO Process	GO:0051649	Establishment of localization in cell
A2M	9606.ENSP00000323929	GO Process	GO:0052547	Regulation of peptidase activity
A2M	9606.ENSP00000323929	GO Process	GO:0052548	Regulation of endopeptidase activity
A2M	9606.ENSP00000323929	GO Process	GO:0060255	Regulation of macromolecule metabolic process
A2M	9606.ENSP00000323929	GO Process	GO:0065007	Biological regulation
A2M	9606.ENSP00000323929	GO Process	GO:0065008	Regulation of biological quality
A2M	9606.ENSP00000323929	GO Process	GO:0065009	Regulation of molecular function
A2M	9606.ENSP00000323929	GO Process	GO:0071704	Organic substance metabolic process
A2M	9606.ENSP00000323929	GO Process	GO:0071840	Cellular component organization or biogenesis
A2M	9606.ENSP00000323929	GO Process	GO:0072376	Protein activation cascade
A2M	9606.ENSP00000323929	GO Process	GO:0072378	Blood coagulation, fibrin clot formation
A2M	9606.ENSP00000323929	GO Process	GO:0080090	Regulation of primary metabolic process
A2M	9606.ENSP00000323929	GO Process	GO:0080134	Regulation of response to stress
A2M	9606.ENSP00000323929	GO Process	GO:0140352	Export from cell
A2M	9606.ENSP00000323929	GO Process	GO:1901564	Organonitrogen compound metabolic process
A2M	9606.ENSP00000323929	GO Process	GO:1902531	Regulation of intracellular signal transduction
A2M	9606.ENSP00000323929	GO Function	GO:0002020	Protease binding
A2M	9606.ENSP00000323929	GO Function	GO:0004857	Enzyme inhibitor activity
A2M	9606.ENSP00000323929	GO Function	GO:0004866	Endopeptidase inhibitor activity
A2M	9606.ENSP00000323929	GO Function	GO:0004867	Serine-type endopeptidase inhibitor activity
A2M	9606.ENSP00000323929	GO Function	GO:0005102	Signaling receptor binding
A2M	9606.ENSP00000323929	GO Function	GO:0005488	Binding
A2M	9606.ENSP00000323929	GO Function	GO:0005515	Protein binding
A2M	9606.ENSP00000323929	GO Function	GO:0019838	Growth factor binding
A2M	9606.ENSP00000323929	GO Function	GO:0019899	Enzyme binding
A2M	9606.ENSP00000323929	GO Function	GO:0019955	Cytokine binding
A2M	9606.ENSP00000323929	GO Function	GO:0019956	Chemokine binding
A2M	9606.ENSP00000323929	GO Function	GO:0019958	C-X-C chemokine binding
A2M	9606.ENSP00000323929	GO Function	GO:0019959	interleukin-8 binding
A2M	9606.ENSP00000323929	GO Function	GO:0019966	interleukin-1 binding
A2M	9606.ENSP00000323929	GO Function	GO:0030234	Enzyme regulator activity
A2M	9606.ENSP00000323929	GO Function	GO:0030414	Peptidase inhibitor activity
A2M	9606.ENSP00000323929	GO Function	GO:0043120	Tumor necrosis factor binding
A2M	9606.ENSP00000323929	GO Function	GO:0048306	Calcium-dependent protein binding
A2M	9606.ENSP00000323929	GO Function	GO:0061134	Peptidase regulator activity
A2M	9606.ENSP00000323929	GO Function	GO:0061135	Endopeptidase regulator activity
A2M	9606.ENSP00000323929	GO Function	GO:0098772	Molecular function regulator
A2M	9606.ENSP00000323929	GO Component	GO:0005576	Extracellular region
A2M	9606.ENSP00000323929	GO Component	GO:0005615	Extracellular space
A2M	9606.ENSP00000323929	GO Component	GO:0005622	Intracellular
A2M	9606.ENSP00000323929	GO Component	GO:0005737	Cytoplasm
A2M	9606.ENSP00000323929	GO Component	GO:0005829	Cytosol
A2M	9606.ENSP00000323929	GO Component	GO:0012505	Endomembrane system
A2M	9606.ENSP00000323929	GO Component	GO:0030141	Secretory granule
A2M	9606.ENSP00000323929	GO Component	GO:0031012	Extracellular matrix
A2M	9606.ENSP00000323929	GO Component	GO:0031091	Platelet alpha granule
A2M	9606.ENSP00000323929	GO Component	GO:0031093	Platelet alpha granule lumen
A2M	9606.ENSP00000323929	GO Component	GO:0031410	Cytoplasmic vesicle
A2M	9606.ENSP00000323929	GO Component	GO:0031974	Membrane-enclosed lumen
A2M	9606.ENSP00000323929	GO Component	GO:0031982	Vesicle
A2M	9606.ENSP00000323929	GO Component	GO:0031983	Vesicle lumen
A2M	9606.ENSP00000323929	GO Component	GO:0034774	Secretory granule lumen
A2M	9606.ENSP00000323929	GO Component	GO:0043226	Organelle
A2M	9606.ENSP00000323929	GO Component	GO:0043227	Membrane-bounded organelle
A2M	9606.ENSP00000323929	GO Component	GO:0043229	Intracellular organelle
A2M	9606.ENSP00000323929	GO Component	GO:0043230	Extracellular organelle
A2M	9606.ENSP00000323929	GO Component	GO:0043233	Organelle lumen
A2M	9606.ENSP00000323929	GO Component	GO:0060205	Cytoplasmic vesicle lumen
A2M	9606.ENSP00000323929	GO Component	GO:0062023	Collagen-containing extracellular matrix
A2M	9606.ENSP00000323929	GO Component	GO:0070013	Intracellular organelle lumen
A2M	9606.ENSP00000323929	GO Component	GO:0070062	Extracellular exosome
A2M	9606.ENSP00000323929	GO Component	GO:0072562	Blood microparticle
A2M	9606.ENSP00000323929	GO Component	GO:0097708	Intracellular vesicle
A2M	9606.ENSP00000323929	GO Component	GO:0099503	Secretory vesicle
A2M	9606.ENSP00000323929	GO Component	GO:0110165	Cellular anatomical entity
A2M	9606.ENSP00000323929	GO Component	GO:1903561	Extracellular vesicle
A2M	9606.ENSP00000323929	STRING clusters	CL:19705	Mixed, incl. Complement and coagulation cascades, and lipoprotein particle
A2M	9606.ENSP00000323929	STRING clusters	CL:19706	Mixed, incl. Complement and coagulation cascades, and lipoprotein particle
A2M	9606.ENSP00000323929	STRING clusters	CL:19707	Mixed, incl. Formation of Fibrin Clot (Clotting Cascade), and lipoprotein particle
A2M	9606.ENSP00000323929	STRING clusters	CL:19708	Mixed, incl. Formation of Fibrin Clot (Clotting Cascade), and serine-type endopeptidase inhibitor activity
A2M	9606.ENSP00000323929	STRING clusters	CL:19709	Mixed, incl. Formation of Fibrin Clot (Clotting Cascade), and ACE inhibitor pathway
A2M	9606.ENSP00000323929	STRING clusters	CL:19810	Mixed, incl. Angioedema, and renin-angiotensin regulation of aldosterone production
A2M	9606.ENSP00000323929	STRING clusters	CL:19811	Hereditary angioedema, and Bradykinin receptor family
A2M	9606.ENSP00000323929	KEGG	hsa04610	Complement and coagulation cascades
A2M	9606.ENSP00000323929	Reactome	HSA-109582	Hemostasis
A2M	9606.ENSP00000323929	Reactome	HSA-114608	Platelet degranulation
A2M	9606.ENSP00000323929	Reactome	HSA-140837	Intrinsic Pathway of Fibrin Clot Formation
A2M	9606.ENSP00000323929	Reactome	HSA-140877	Formation of Fibrin Clot (Clotting Cascade)
A2M	9606.ENSP00000323929	Reactome	HSA-1474228	Degradation of the extracellular matrix
A2M	9606.ENSP00000323929	Reactome	HSA-1474244	Extracellular matrix organization
A2M	9606.ENSP00000323929	Reactome	HSA-162582	Signal Transduction
A2M	9606.ENSP00000323929	Reactome	HSA-174824	Plasma lipoprotein assembly, remodeling, and clearance
A2M	9606.ENSP00000323929	Reactome	HSA-194315	Signaling by Rho GTPases
A2M	9606.ENSP00000323929	Reactome	HSA-194840	Rho GTPase cycle
A2M	9606.ENSP00000323929	Reactome	HSA-382551	Transport of small molecules
A2M	9606.ENSP00000323929	Reactome	HSA-76002	Platelet activation, signaling and aggregation
A2M	9606.ENSP00000323929	Reactome	HSA-76005	Response to elevated platelet cytosolic Ca2+
A2M	9606.ENSP00000323929	Reactome	HSA-8963896	HDL assembly
A2M	9606.ENSP00000323929	Reactome	HSA-8963898	Plasma lipoprotein assembly
A2M	9606.ENSP00000323929	DISEASES	DOID:0014667	Disease of metabolism
A2M	9606.ENSP00000323929	DISEASES	DOID:0060158	Acquired metabolic disease
A2M	9606.ENSP00000323929	DISEASES	DOID:10652	Alzheimers disease
A2M	9606.ENSP00000323929	DISEASES	DOID:1289	Neurodegenerative disease
A2M	9606.ENSP00000323929	DISEASES	DOID:17	Musculoskeletal system disease
A2M	9606.ENSP00000323929	DISEASES	DOID:331	Central nervous system disease
A2M	9606.ENSP00000323929	DISEASES	DOID:4	Disease
A2M	9606.ENSP00000323929	DISEASES	DOID:680	Tauopathy
A2M	9606.ENSP00000323929	DISEASES	DOID:7	Disease of anatomical entity
A2M	9606.ENSP00000323929	DISEASES	DOID:863	Nervous system disease
A2M	9606.ENSP00000323929	DISEASES	DOID:9120	Amyloidosis
A2M	9606.ENSP00000323929	TISSUES	BTO:0000000	Tissues, cell types and enzyme sources
A2M	9606.ENSP00000323929	TISSUES	BTO:0000042	Animal
A2M	9606.ENSP00000323929	TISSUES	BTO:0000058	Alimentary canal
A2M	9606.ENSP00000323929	TISSUES	BTO:0000080	Male reproductive gland
A2M	9606.ENSP00000323929	TISSUES	BTO:0000081	Reproductive system
A2M	9606.ENSP00000323929	TISSUES	BTO:0000082	Male reproductive system
A2M	9606.ENSP00000323929	TISSUES	BTO:0000083	Female reproductive system
A2M	9606.ENSP00000323929	TISSUES	BTO:0000088	Cardiovascular system
A2M	9606.ENSP00000323929	TISSUES	BTO:0000135	Aorta
A2M	9606.ENSP00000323929	TISSUES	BTO:0000141	Bone marrow
A2M	9606.ENSP00000323929	TISSUES	BTO:0000142	Brain
A2M	9606.ENSP00000323929	TISSUES	BTO:0000174	Embryonic structure
A2M	9606.ENSP00000323929	TISSUES	BTO:0000203	Respiratory system
A2M	9606.ENSP00000323929	TISSUES	BTO:0000227	Central nervous system
A2M	9606.ENSP00000323929	TISSUES	BTO:0000254	Female reproductive gland
A2M	9606.ENSP00000323929	TISSUES	BTO:0000282	Head
A2M	9606.ENSP00000323929	TISSUES	BTO:0000284	Organism form
A2M	9606.ENSP00000323929	TISSUES	BTO:0000345	Digestive gland
A2M	9606.ENSP00000323929	TISSUES	BTO:0000392	Plasma cell
A2M	9606.ENSP00000323929	TISSUES	BTO:0000416	Epithelium
A2M	9606.ENSP00000323929	TISSUES	BTO:0000449	Fetus
A2M	9606.ENSP00000323929	TISSUES	BTO:0000511	Gastrointestinal tract
A2M	9606.ENSP00000323929	TISSUES	BTO:0000522	Gland
A2M	9606.ENSP00000323929	TISSUES	BTO:0000534	Gonad
A2M	9606.ENSP00000323929	TISSUES	BTO:0000570	Hematopoietic system
A2M	9606.ENSP00000323929	TISSUES	BTO:0000573	Artery
A2M	9606.ENSP00000323929	TISSUES	BTO:0000634	Integument
A2M	9606.ENSP00000323929	TISSUES	BTO:0000648	Intestine
A2M	9606.ENSP00000323929	TISSUES	BTO:0000753	Lymphoid tissue
A2M	9606.ENSP00000323929	TISSUES	BTO:0000759	Liver
A2M	9606.ENSP00000323929	TISSUES	BTO:0000763	Lung
A2M	9606.ENSP00000323929	TISSUES	BTO:0001078	Placenta
A2M	9606.ENSP00000323929	TISSUES	BTO:0001085	Vascular system
A2M	9606.ENSP00000323929	TISSUES	BTO:0001102	Blood vessel
A2M	9606.ENSP00000323929	TISSUES	BTO:0001129	Prostate gland
A2M	9606.ENSP00000323929	TISSUES	BTO:0001253	Skin
A2M	9606.ENSP00000323929	TISSUES	BTO:0001281	Spleen
A2M	9606.ENSP00000323929	TISSUES	BTO:0001363	Testis
A2M	9606.ENSP00000323929	TISSUES	BTO:0001387	Tonsil
A2M	9606.ENSP00000323929	TISSUES	BTO:0001388	Trachea
A2M	9606.ENSP00000323929	TISSUES	BTO:0001424	Uterus
A2M	9606.ENSP00000323929	TISSUES	BTO:0001484	Nervous system
A2M	9606.ENSP00000323929	TISSUES	BTO:0001486	Skeletal system
A2M	9606.ENSP00000323929	TISSUES	BTO:0001488	Endocrine gland
A2M	9606.ENSP00000323929	TISSUES	BTO:0001489	Whole body
A2M	9606.ENSP00000323929	TISSUES	BTO:0001491	Viscus
A2M	9606.ENSP00000323929	TISSUES	BTO:0002397	Prostate gland epithelium
A2M	9606.ENSP00000323929	TISSUES	BTO:0003091	Urogenital system
A2M	9606.ENSP00000323929	TISSUES	BTO:0003096	Internal male genital organ
A2M	9606.ENSP00000323929	TISSUES	BTO:0003099	Internal female genital organ
A2M	9606.ENSP00000323929	TISSUES	BTO:0004850	Bone marrow cell
A2M	9606.ENSP00000323929	TISSUES	BTO:0005810	Immune system
A2M	9606.ENSP00000323929	COMPARTMENTS	GOCC:0005576	Extracellular region
A2M	9606.ENSP00000323929	COMPARTMENTS	GOCC:0005615	Extracellular space
A2M	9606.ENSP00000323929	COMPARTMENTS	GOCC:0005622	Intracellular
A2M	9606.ENSP00000323929	COMPARTMENTS	GOCC:0005737	Cytoplasm
A2M	9606.ENSP00000323929	COMPARTMENTS	GOCC:0005829	Cytosol
A2M	9606.ENSP00000323929	COMPARTMENTS	GOCC:0012505	Endomembrane system
A2M	9606.ENSP00000323929	COMPARTMENTS	GOCC:0030141	Secretory granule
A2M	9606.ENSP00000323929	COMPARTMENTS	GOCC:0031091	Platelet alpha granule
A2M	9606.ENSP00000323929	COMPARTMENTS	GOCC:0031093	Platelet alpha granule lumen
A2M	9606.ENSP00000323929	COMPARTMENTS	GOCC:0031410	Cytoplasmic vesicle
A2M	9606.ENSP00000323929	COMPARTMENTS	GOCC:0031974	Membrane-enclosed lumen
A2M	9606.ENSP00000323929	COMPARTMENTS	GOCC:0031982	Vesicle
A2M	9606.ENSP00000323929	COMPARTMENTS	GOCC:0031983	Vesicle lumen
A2M	9606.ENSP00000323929	COMPARTMENTS	GOCC:0034774	Secretory granule lumen
A2M	9606.ENSP00000323929	COMPARTMENTS	GOCC:0043226	Organelle
A2M	9606.ENSP00000323929	COMPARTMENTS	GOCC:0043227	Membrane-bounded organelle
A2M	9606.ENSP00000323929	COMPARTMENTS	GOCC:0043229	Intracellular organelle
A2M	9606.ENSP00000323929	COMPARTMENTS	GOCC:0043230	Extracellular organelle
A2M	9606.ENSP00000323929	COMPARTMENTS	GOCC:0043233	Organelle lumen
A2M	9606.ENSP00000323929	COMPARTMENTS	GOCC:0060205	Cytoplasmic vesicle lumen
A2M	9606.ENSP00000323929	COMPARTMENTS	GOCC:0070013	Intracellular organelle lumen
A2M	9606.ENSP00000323929	COMPARTMENTS	GOCC:0070062	Extracellular exosome
A2M	9606.ENSP00000323929	COMPARTMENTS	GOCC:0072562	Blood microparticle
A2M	9606.ENSP00000323929	COMPARTMENTS	GOCC:0097708	Intracellular vesicle
A2M	9606.ENSP00000323929	COMPARTMENTS	GOCC:0099503	Secretory vesicle
A2M	9606.ENSP00000323929	COMPARTMENTS	GOCC:0110165	Cellular anatomical entity
A2M	9606.ENSP00000323929	COMPARTMENTS	GOCC:1903561	Extracellular vesicle
A2M	9606.ENSP00000323929	UniProt Keywords	KW-0082	Bait region
A2M	9606.ENSP00000323929	UniProt Keywords	KW-0325	Glycoprotein
A2M	9606.ENSP00000323929	UniProt Keywords	KW-0621	Polymorphism
A2M	9606.ENSP00000323929	UniProt Keywords	KW-0646	Protease inhibitor
A2M	9606.ENSP00000323929	UniProt Keywords	KW-0722	Serine protease inhibitor
A2M	9606.ENSP00000323929	UniProt Keywords	KW-0732	Signal
A2M	9606.ENSP00000323929	UniProt Keywords	KW-0882	Thioester bond
A2M	9606.ENSP00000323929	UniProt Keywords	KW-0964	Secreted
A2M	9606.ENSP00000323929	UniProt Keywords	KW-1015	Disulfide bond
A2M	9606.ENSP00000323929	UniProt Keywords	KW-1017	Isopeptide bond
A2M	9606.ENSP00000323929	Pfam	PF00207	Alpha-2-macroglobulin family
A2M	9606.ENSP00000323929	Pfam	PF01835	MG2 domain
A2M	9606.ENSP00000323929	Pfam	PF07677	A-macroglobulin receptor
A2M	9606.ENSP00000323929	Pfam	PF07678	A-macroglobulin complement component
A2M	9606.ENSP00000323929	Pfam	PF07703	Alpha-2-macroglobulin family N-terminal region
A2M	9606.ENSP00000323929	Pfam	PF10569	Alpha-macro-globulin thiol-ester bond-forming region
A2M	9606.ENSP00000323929	InterPro	IPR001599	Alpha-2-macroglobulin
A2M	9606.ENSP00000323929	InterPro	IPR002890	Macroglobulin domain
A2M	9606.ENSP00000323929	InterPro	IPR008930	Terpenoid cyclases/protein prenyltransferase alpha-alpha toroid
A2M	9606.ENSP00000323929	InterPro	IPR009048	Alpha-macroglobulin, receptor-binding
A2M	9606.ENSP00000323929	InterPro	IPR010916	TonB box, conserved site
A2M	9606.ENSP00000323929	InterPro	IPR011625	Alpha-2-macroglobulin, bait region domain
A2M	9606.ENSP00000323929	InterPro	IPR011626	Alpha-macroglobulin-like, TED domain
A2M	9606.ENSP00000323929	InterPro	IPR013783	Immunoglobulin-like fold
A2M	9606.ENSP00000323929	InterPro	IPR014756	Immunoglobulin E-set
A2M	9606.ENSP00000323929	InterPro	IPR019742	Alpha-2-macroglobulin, conserved site
A2M	9606.ENSP00000323929	InterPro	IPR036595	Alpha-macroglobulin, receptor-binding domain superfamily
A2M	9606.ENSP00000323929	InterPro	IPR040839	Macroglobulin domain MG4
A2M	9606.ENSP00000323929	InterPro	IPR041555	Macroglobulin domain MG3
A2M	9606.ENSP00000323929	InterPro	IPR041813	Alpha-2-macroglobulin, TED domain
A2M	9606.ENSP00000323929	SMART	SM01359	Alpha-2-Macroglobulin
A2M	9606.ENSP00000323929	SMART	SM01360	Alpha-2-macroglobulin family
A2M	9606.ENSP00000323929	SMART	SM01361	A-macroglobulin receptor
ADIPOQ	9606.ENSP00000389814	GO Process	GO:0001655	Urogenital system development
ADIPOQ	9606.ENSP00000389814	GO Process	GO:0001656	Metanephros development
ADIPOQ	9606.ENSP00000389814	GO Process	GO:0001666	Response to hypoxia
ADIPOQ	9606.ENSP00000389814	GO Process	GO:0001817	Regulation of cytokine production
ADIPOQ	9606.ENSP00000389814	GO Process	GO:0001818	Negative regulation of cytokine production
ADIPOQ	9606.ENSP00000389814	GO Process	GO:0001819	Positive regulation of cytokine production
ADIPOQ	9606.ENSP00000389814	GO Process	GO:0001822	Kidney development
ADIPOQ	9606.ENSP00000389814	GO Process	GO:0001932	Regulation of protein phosphorylation
ADIPOQ	9606.ENSP00000389814	GO Process	GO:0001933	Negative regulation of protein phosphorylation
ADIPOQ	9606.ENSP00000389814	GO Process	GO:0001934	Positive regulation of protein phosphorylation
ADIPOQ	9606.ENSP00000389814	GO Process	GO:0001959	Regulation of cytokine-mediated signaling pathway
ADIPOQ	9606.ENSP00000389814	GO Process	GO:0001960	Negative regulation of cytokine-mediated signaling pathway
ADIPOQ	9606.ENSP00000389814	GO Process	GO:0002682	Regulation of immune system process
ADIPOQ	9606.ENSP00000389814	GO Process	GO:0002683	Negative regulation of immune system process
ADIPOQ	9606.ENSP00000389814	GO Process	GO:0002761	Regulation of myeloid leukocyte differentiation
ADIPOQ	9606.ENSP00000389814	GO Process	GO:0002762	Negative regulation of myeloid leukocyte differentiation
ADIPOQ	9606.ENSP00000389814	GO Process	GO:0003008	System process
ADIPOQ	9606.ENSP00000389814	GO Process	GO:0003013	Circulatory system process
ADIPOQ	9606.ENSP00000389814	GO Process	GO:0005975	Carbohydrate metabolic process
ADIPOQ	9606.ENSP00000389814	GO Process	GO:0005996	Monosaccharide metabolic process
ADIPOQ	9606.ENSP00000389814	GO Process	GO:0006006	Glucose metabolic process
ADIPOQ	9606.ENSP00000389814	GO Process	GO:0006082	Organic acid metabolic process
ADIPOQ	9606.ENSP00000389814	GO Process	GO:0006091	Generation of precursor metabolites and energy
ADIPOQ	9606.ENSP00000389814	GO Process	GO:0006109	Regulation of carbohydrate metabolic process
ADIPOQ	9606.ENSP00000389814	GO Process	GO:0006111	Regulation of gluconeogenesis
ADIPOQ	9606.ENSP00000389814	GO Process	GO:0006355	Regulation of transcription, DNA-templated
ADIPOQ	9606.ENSP00000389814	GO Process	GO:0006469	Negative regulation of protein kinase activity
ADIPOQ	9606.ENSP00000389814	GO Process	GO:0006629	Lipid metabolic process
ADIPOQ	9606.ENSP00000389814	GO Process	GO:0006631	Fatty acid metabolic process
ADIPOQ	9606.ENSP00000389814	GO Process	GO:0006635	Fatty acid beta-oxidation
ADIPOQ	9606.ENSP00000389814	GO Process	GO:0006950	Response to stress
ADIPOQ	9606.ENSP00000389814	GO Process	GO:0006979	Response to oxidative stress
ADIPOQ	9606.ENSP00000389814	GO Process	GO:0007154	Cell communication
ADIPOQ	9606.ENSP00000389814	GO Process	GO:0007162	Negative regulation of cell adhesion
ADIPOQ	9606.ENSP00000389814	GO Process	GO:0007165	Signal transduction
ADIPOQ	9606.ENSP00000389814	GO Process	GO:0007275	Multicellular organism development
ADIPOQ	9606.ENSP00000389814	GO Process	GO:0007584	Response to nutrient
ADIPOQ	9606.ENSP00000389814	GO Process	GO:0007623	Circadian rhythm
ADIPOQ	9606.ENSP00000389814	GO Process	GO:0008015	Blood circulation
ADIPOQ	9606.ENSP00000389814	GO Process	GO:0008104	Protein localization
ADIPOQ	9606.ENSP00000389814	GO Process	GO:0008152	Metabolic process
ADIPOQ	9606.ENSP00000389814	GO Process	GO:0008217	Regulation of blood pressure
ADIPOQ	9606.ENSP00000389814	GO Process	GO:0008285	Negative regulation of cell population proliferation
ADIPOQ	9606.ENSP00000389814	GO Process	GO:0009056	Catabolic process
ADIPOQ	9606.ENSP00000389814	GO Process	GO:0009062	Fatty acid catabolic process
ADIPOQ	9606.ENSP00000389814	GO Process	GO:0009605	Response to external stimulus
ADIPOQ	9606.ENSP00000389814	GO Process	GO:0009607	Response to biotic stimulus
ADIPOQ	9606.ENSP00000389814	GO Process	GO:0009617	Response to bacterium
ADIPOQ	9606.ENSP00000389814	GO Process	GO:0009628	Response to abiotic stimulus
ADIPOQ	9606.ENSP00000389814	GO Process	GO:0009719	Response to endogenous stimulus
ADIPOQ	9606.ENSP00000389814	GO Process	GO:0009725	Response to hormone
ADIPOQ	9606.ENSP00000389814	GO Process	GO:0009743	Response to carbohydrate
ADIPOQ	9606.ENSP00000389814	GO Process	GO:0009744	Response to sucrose
ADIPOQ	9606.ENSP00000389814	GO Process	GO:0009746	Response to hexose
ADIPOQ	9606.ENSP00000389814	GO Process	GO:0009749	Response to glucose
ADIPOQ	9606.ENSP00000389814	GO Process	GO:0009889	Regulation of biosynthetic process
ADIPOQ	9606.ENSP00000389814	GO Process	GO:0009890	Negative regulation of biosynthetic process
ADIPOQ	9606.ENSP00000389814	GO Process	GO:0009892	Negative regulation of metabolic process
ADIPOQ	9606.ENSP00000389814	GO Process	GO:0009893	Positive regulation of metabolic process
ADIPOQ	9606.ENSP00000389814	GO Process	GO:0009966	Regulation of signal transduction
ADIPOQ	9606.ENSP00000389814	GO Process	GO:0009967	Positive regulation of signal transduction
ADIPOQ	9606.ENSP00000389814	GO Process	GO:0009968	Negative regulation of signal transduction
ADIPOQ	9606.ENSP00000389814	GO Process	GO:0009987	Cellular process
ADIPOQ	9606.ENSP00000389814	GO Process	GO:0009991	Response to extracellular stimulus
ADIPOQ	9606.ENSP00000389814	GO Process	GO:0010033	Response to organic substance
ADIPOQ	9606.ENSP00000389814	GO Process	GO:0010243	Response to organonitrogen compound
ADIPOQ	9606.ENSP00000389814	GO Process	GO:0010467	Gene expression
ADIPOQ	9606.ENSP00000389814	GO Process	GO:0010468	Regulation of gene expression
ADIPOQ	9606.ENSP00000389814	GO Process	GO:0010470	Regulation of gastrulation
ADIPOQ	9606.ENSP00000389814	GO Process	GO:0010556	Regulation of macromolecule biosynthetic process
ADIPOQ	9606.ENSP00000389814	GO Process	GO:0010558	Negative regulation of macromolecule biosynthetic process
ADIPOQ	9606.ENSP00000389814	GO Process	GO:0010562	Positive regulation of phosphorus metabolic process
ADIPOQ	9606.ENSP00000389814	GO Process	GO:0010563	Negative regulation of phosphorus metabolic process
ADIPOQ	9606.ENSP00000389814	GO Process	GO:0010565	Regulation of cellular ketone metabolic process
ADIPOQ	9606.ENSP00000389814	GO Process	GO:0010604	Positive regulation of macromolecule metabolic process
ADIPOQ	9606.ENSP00000389814	GO Process	GO:0010605	Negative regulation of macromolecule metabolic process
ADIPOQ	9606.ENSP00000389814	GO Process	GO:0010628	Positive regulation of gene expression
ADIPOQ	9606.ENSP00000389814	GO Process	GO:0010629	Negative regulation of gene expression
ADIPOQ	9606.ENSP00000389814	GO Process	GO:0010640	Regulation of platelet-derived growth factor receptor signaling pathway
ADIPOQ	9606.ENSP00000389814	GO Process	GO:0010642	Negative regulation of platelet-derived growth factor receptor signaling pathway
ADIPOQ	9606.ENSP00000389814	GO Process	GO:0010646	Regulation of cell communication
ADIPOQ	9606.ENSP00000389814	GO Process	GO:0010647	Positive regulation of cell communication
ADIPOQ	9606.ENSP00000389814	GO Process	GO:0010648	Negative regulation of cell communication
ADIPOQ	9606.ENSP00000389814	GO Process	GO:0010675	Regulation of cellular carbohydrate metabolic process
ADIPOQ	9606.ENSP00000389814	GO Process	GO:0010677	Negative regulation of cellular carbohydrate metabolic process
ADIPOQ	9606.ENSP00000389814	GO Process	GO:0010720	Positive regulation of cell development
ADIPOQ	9606.ENSP00000389814	GO Process	GO:0010738	Regulation of protein kinase A signaling
ADIPOQ	9606.ENSP00000389814	GO Process	GO:0010739	Positive regulation of protein kinase A signaling
ADIPOQ	9606.ENSP00000389814	GO Process	GO:0010743	Regulation of macrophage derived foam cell differentiation
ADIPOQ	9606.ENSP00000389814	GO Process	GO:0010745	Negative regulation of macrophage derived foam cell differentiation
ADIPOQ	9606.ENSP00000389814	GO Process	GO:0010803	Regulation of tumor necrosis factor-mediated signaling pathway
ADIPOQ	9606.ENSP00000389814	GO Process	GO:0010804	Negative regulation of tumor necrosis factor-mediated signaling pathway
ADIPOQ	9606.ENSP00000389814	GO Process	GO:0010817	Regulation of hormone levels
ADIPOQ	9606.ENSP00000389814	GO Process	GO:0010827	Regulation of glucose transmembrane transport
ADIPOQ	9606.ENSP00000389814	GO Process	GO:0010828	Positive regulation of glucose transmembrane transport
ADIPOQ	9606.ENSP00000389814	GO Process	GO:0010869	Regulation of receptor biosynthetic process
ADIPOQ	9606.ENSP00000389814	GO Process	GO:0010871	Negative regulation of receptor biosynthetic process
ADIPOQ	9606.ENSP00000389814	GO Process	GO:0010874	Regulation of cholesterol efflux
ADIPOQ	9606.ENSP00000389814	GO Process	GO:0010875	Positive regulation of cholesterol efflux
ADIPOQ	9606.ENSP00000389814	GO Process	GO:0010906	Regulation of glucose metabolic process
ADIPOQ	9606.ENSP00000389814	GO Process	GO:0010941	Regulation of cell death
ADIPOQ	9606.ENSP00000389814	GO Process	GO:0010942	Positive regulation of cell death
ADIPOQ	9606.ENSP00000389814	GO Process	GO:0014070	Response to organic cyclic compound
ADIPOQ	9606.ENSP00000389814	GO Process	GO:0014074	Response to purine-containing compound
ADIPOQ	9606.ENSP00000389814	GO Process	GO:0014823	Response to activity
ADIPOQ	9606.ENSP00000389814	GO Process	GO:0014910	Regulation of smooth muscle cell migration
ADIPOQ	9606.ENSP00000389814	GO Process	GO:0014912	Negative regulation of smooth muscle cell migration
ADIPOQ	9606.ENSP00000389814	GO Process	GO:0016042	Lipid catabolic process
ADIPOQ	9606.ENSP00000389814	GO Process	GO:0016054	Organic acid catabolic process
ADIPOQ	9606.ENSP00000389814	GO Process	GO:0019216	Regulation of lipid metabolic process
ADIPOQ	9606.ENSP00000389814	GO Process	GO:0019217	Regulation of fatty acid metabolic process
ADIPOQ	9606.ENSP00000389814	GO Process	GO:0019219	Regulation of nucleobase-containing compound metabolic process
ADIPOQ	9606.ENSP00000389814	GO Process	GO:0019220	Regulation of phosphate metabolic process
ADIPOQ	9606.ENSP00000389814	GO Process	GO:0019222	Regulation of metabolic process
ADIPOQ	9606.ENSP00000389814	GO Process	GO:0019318	Hexose metabolic process
ADIPOQ	9606.ENSP00000389814	GO Process	GO:0019395	Fatty acid oxidation
ADIPOQ	9606.ENSP00000389814	GO Process	GO:0019752	Carboxylic acid metabolic process
ADIPOQ	9606.ENSP00000389814	GO Process	GO:0022407	Regulation of cell-cell adhesion
ADIPOQ	9606.ENSP00000389814	GO Process	GO:0022408	Negative regulation of cell-cell adhesion
ADIPOQ	9606.ENSP00000389814	GO Process	GO:0022603	Regulation of anatomical structure morphogenesis
ADIPOQ	9606.ENSP00000389814	GO Process	GO:0023051	Regulation of signaling
ADIPOQ	9606.ENSP00000389814	GO Process	GO:0023052	Signaling
ADIPOQ	9606.ENSP00000389814	GO Process	GO:0023056	Positive regulation of signaling
ADIPOQ	9606.ENSP00000389814	GO Process	GO:0023057	Negative regulation of signaling
ADIPOQ	9606.ENSP00000389814	GO Process	GO:0030154	Cell differentiation
ADIPOQ	9606.ENSP00000389814	GO Process	GO:0030155	Regulation of cell adhesion
ADIPOQ	9606.ENSP00000389814	GO Process	GO:0030258	Lipid modification
ADIPOQ	9606.ENSP00000389814	GO Process	GO:0030334	Regulation of cell migration
ADIPOQ	9606.ENSP00000389814	GO Process	GO:0030336	Negative regulation of cell migration
ADIPOQ	9606.ENSP00000389814	GO Process	GO:0030852	Regulation of granulocyte differentiation
ADIPOQ	9606.ENSP00000389814	GO Process	GO:0030853	Negative regulation of granulocyte differentiation
ADIPOQ	9606.ENSP00000389814	GO Process	GO:0030856	Regulation of epithelial cell differentiation
ADIPOQ	9606.ENSP00000389814	GO Process	GO:0030858	Positive regulation of epithelial cell differentiation
ADIPOQ	9606.ENSP00000389814	GO Process	GO:0031323	Regulation of cellular metabolic process
ADIPOQ	9606.ENSP00000389814	GO Process	GO:0031324	Negative regulation of cellular metabolic process
ADIPOQ	9606.ENSP00000389814	GO Process	GO:0031325	Positive regulation of cellular metabolic process
ADIPOQ	9606.ENSP00000389814	GO Process	GO:0031326	Regulation of cellular biosynthetic process
ADIPOQ	9606.ENSP00000389814	GO Process	GO:0031327	Negative regulation of cellular biosynthetic process
ADIPOQ	9606.ENSP00000389814	GO Process	GO:0031347	Regulation of defense response
ADIPOQ	9606.ENSP00000389814	GO Process	GO:0031348	Negative regulation of defense response
ADIPOQ	9606.ENSP00000389814	GO Process	GO:0031399	Regulation of protein modification process
ADIPOQ	9606.ENSP00000389814	GO Process	GO:0031400	Negative regulation of protein modification process
ADIPOQ	9606.ENSP00000389814	GO Process	GO:0031401	Positive regulation of protein modification process
ADIPOQ	9606.ENSP00000389814	GO Process	GO:0031667	Response to nutrient levels
ADIPOQ	9606.ENSP00000389814	GO Process	GO:0031952	Regulation of protein autophosphorylation
ADIPOQ	9606.ENSP00000389814	GO Process	GO:0031953	Negative regulation of protein autophosphorylation
ADIPOQ	9606.ENSP00000389814	GO Process	GO:0031960	Response to corticosteroid
ADIPOQ	9606.ENSP00000389814	GO Process	GO:0032091	Negative regulation of protein binding
ADIPOQ	9606.ENSP00000389814	GO Process	GO:0032101	Regulation of response to external stimulus
ADIPOQ	9606.ENSP00000389814	GO Process	GO:0032102	Negative regulation of response to external stimulus
ADIPOQ	9606.ENSP00000389814	GO Process	GO:0032268	Regulation of cellular protein metabolic process
ADIPOQ	9606.ENSP00000389814	GO Process	GO:0032269	Negative regulation of cellular protein metabolic process
ADIPOQ	9606.ENSP00000389814	GO Process	GO:0032270	Positive regulation of cellular protein metabolic process
ADIPOQ	9606.ENSP00000389814	GO Process	GO:0032368	Regulation of lipid transport
ADIPOQ	9606.ENSP00000389814	GO Process	GO:0032370	Positive regulation of lipid transport
ADIPOQ	9606.ENSP00000389814	GO Process	GO:0032371	Regulation of sterol transport
ADIPOQ	9606.ENSP00000389814	GO Process	GO:0032373	Positive regulation of sterol transport
ADIPOQ	9606.ENSP00000389814	GO Process	GO:0032374	Regulation of cholesterol transport
ADIPOQ	9606.ENSP00000389814	GO Process	GO:0032376	Positive regulation of cholesterol transport
ADIPOQ	9606.ENSP00000389814	GO Process	GO:0032386	Regulation of intracellular transport
ADIPOQ	9606.ENSP00000389814	GO Process	GO:0032387	Negative regulation of intracellular transport
ADIPOQ	9606.ENSP00000389814	GO Process	GO:0032501	Multicellular organismal process
ADIPOQ	9606.ENSP00000389814	GO Process	GO:0032502	Developmental process
ADIPOQ	9606.ENSP00000389814	GO Process	GO:0032642	Regulation of chemokine production
ADIPOQ	9606.ENSP00000389814	GO Process	GO:0032677	Regulation of interleukin-8 production
ADIPOQ	9606.ENSP00000389814	GO Process	GO:0032680	Regulation of tumor necrosis factor production
ADIPOQ	9606.ENSP00000389814	GO Process	GO:0032720	Negative regulation of tumor necrosis factor production
ADIPOQ	9606.ENSP00000389814	GO Process	GO:0032722	Positive regulation of chemokine production
ADIPOQ	9606.ENSP00000389814	GO Process	GO:0032757	Positive regulation of interleukin-8 production
ADIPOQ	9606.ENSP00000389814	GO Process	GO:0032787	Monocarboxylic acid metabolic process
ADIPOQ	9606.ENSP00000389814	GO Process	GO:0032868	Response to insulin
ADIPOQ	9606.ENSP00000389814	GO Process	GO:0032869	Cellular response to insulin stimulus
ADIPOQ	9606.ENSP00000389814	GO Process	GO:0032870	Cellular response to hormone stimulus
ADIPOQ	9606.ENSP00000389814	GO Process	GO:0032879	Regulation of localization
ADIPOQ	9606.ENSP00000389814	GO Process	GO:0032880	Regulation of protein localization
ADIPOQ	9606.ENSP00000389814	GO Process	GO:0033032	Regulation of myeloid cell apoptotic process
ADIPOQ	9606.ENSP00000389814	GO Process	GO:0033034	Positive regulation of myeloid cell apoptotic process
ADIPOQ	9606.ENSP00000389814	GO Process	GO:0033036	Macromolecule localization
ADIPOQ	9606.ENSP00000389814	GO Process	GO:0033157	Regulation of intracellular protein transport
ADIPOQ	9606.ENSP00000389814	GO Process	GO:0033500	Carbohydrate homeostasis
ADIPOQ	9606.ENSP00000389814	GO Process	GO:0033673	Negative regulation of kinase activity
ADIPOQ	9606.ENSP00000389814	GO Process	GO:0033674	Positive regulation of kinase activity
ADIPOQ	9606.ENSP00000389814	GO Process	GO:0033993	Response to lipid
ADIPOQ	9606.ENSP00000389814	GO Process	GO:0034097	Response to cytokine
ADIPOQ	9606.ENSP00000389814	GO Process	GO:0034114	Regulation of heterotypic cell-cell adhesion
ADIPOQ	9606.ENSP00000389814	GO Process	GO:0034115	Negative regulation of heterotypic cell-cell adhesion
ADIPOQ	9606.ENSP00000389814	GO Process	GO:0034284	Response to monosaccharide
ADIPOQ	9606.ENSP00000389814	GO Process	GO:0034285	Response to disaccharide
ADIPOQ	9606.ENSP00000389814	GO Process	GO:0034381	Plasma lipoprotein particle clearance
ADIPOQ	9606.ENSP00000389814	GO Process	GO:0034383	Low-density lipoprotein particle clearance
ADIPOQ	9606.ENSP00000389814	GO Process	GO:0034440	Lipid oxidation
ADIPOQ	9606.ENSP00000389814	GO Process	GO:0034612	Response to tumor necrosis factor
ADIPOQ	9606.ENSP00000389814	GO Process	GO:0034613	Cellular protein localization
ADIPOQ	9606.ENSP00000389814	GO Process	GO:0034762	Regulation of transmembrane transport
ADIPOQ	9606.ENSP00000389814	GO Process	GO:0034764	Positive regulation of transmembrane transport
ADIPOQ	9606.ENSP00000389814	GO Process	GO:0035690	Cellular response to drug
ADIPOQ	9606.ENSP00000389814	GO Process	GO:0036293	Response to decreased oxygen levels
ADIPOQ	9606.ENSP00000389814	GO Process	GO:0040012	Regulation of locomotion
ADIPOQ	9606.ENSP00000389814	GO Process	GO:0040013	Negative regulation of locomotion
ADIPOQ	9606.ENSP00000389814	GO Process	GO:0042127	Regulation of cell population proliferation
ADIPOQ	9606.ENSP00000389814	GO Process	GO:0042221	Response to chemical
ADIPOQ	9606.ENSP00000389814	GO Process	GO:0042304	Regulation of fatty acid biosynthetic process
ADIPOQ	9606.ENSP00000389814	GO Process	GO:0042325	Regulation of phosphorylation
ADIPOQ	9606.ENSP00000389814	GO Process	GO:0042326	Negative regulation of phosphorylation
ADIPOQ	9606.ENSP00000389814	GO Process	GO:0042327	Positive regulation of phosphorylation
ADIPOQ	9606.ENSP00000389814	GO Process	GO:0042493	Response to drug
ADIPOQ	9606.ENSP00000389814	GO Process	GO:0042592	Homeostatic process
ADIPOQ	9606.ENSP00000389814	GO Process	GO:0042593	Glucose homeostasis
ADIPOQ	9606.ENSP00000389814	GO Process	GO:0042981	Regulation of apoptotic process
ADIPOQ	9606.ENSP00000389814	GO Process	GO:0043065	Positive regulation of apoptotic process
ADIPOQ	9606.ENSP00000389814	GO Process	GO:0043067	Regulation of programmed cell death
ADIPOQ	9606.ENSP00000389814	GO Process	GO:0043068	Positive regulation of programmed cell death
ADIPOQ	9606.ENSP00000389814	GO Process	GO:0043085	Positive regulation of catalytic activity
ADIPOQ	9606.ENSP00000389814	GO Process	GO:0043086	Negative regulation of catalytic activity
ADIPOQ	9606.ENSP00000389814	GO Process	GO:0043122	Regulation of I-kappaB kinase/NF-kappaB signaling
ADIPOQ	9606.ENSP00000389814	GO Process	GO:0043123	Positive regulation of I-kappaB kinase/NF-kappaB signaling
ADIPOQ	9606.ENSP00000389814	GO Process	GO:0043124	Negative regulation of I-kappaB kinase/NF-kappaB signaling
ADIPOQ	9606.ENSP00000389814	GO Process	GO:0043170	Macromolecule metabolic process
ADIPOQ	9606.ENSP00000389814	GO Process	GO:0043207	Response to external biotic stimulus
ADIPOQ	9606.ENSP00000389814	GO Process	GO:0043255	Regulation of carbohydrate biosynthetic process
ADIPOQ	9606.ENSP00000389814	GO Process	GO:0043393	Regulation of protein binding
ADIPOQ	9606.ENSP00000389814	GO Process	GO:0043405	Regulation of MAP kinase activity
ADIPOQ	9606.ENSP00000389814	GO Process	GO:0043407	Negative regulation of MAP kinase activity
ADIPOQ	9606.ENSP00000389814	GO Process	GO:0043408	Regulation of MAPK cascade
ADIPOQ	9606.ENSP00000389814	GO Process	GO:0043409	Negative regulation of MAPK cascade
ADIPOQ	9606.ENSP00000389814	GO Process	GO:0043434	Response to peptide hormone
ADIPOQ	9606.ENSP00000389814	GO Process	GO:0043436	Oxoacid metabolic process
ADIPOQ	9606.ENSP00000389814	GO Process	GO:0043549	Regulation of kinase activity
ADIPOQ	9606.ENSP00000389814	GO Process	GO:0044057	Regulation of system process
ADIPOQ	9606.ENSP00000389814	GO Process	GO:0044092	Negative regulation of molecular function
ADIPOQ	9606.ENSP00000389814	GO Process	GO:0044093	Positive regulation of molecular function
ADIPOQ	9606.ENSP00000389814	GO Process	GO:0044237	Cellular metabolic process
ADIPOQ	9606.ENSP00000389814	GO Process	GO:0044238	Primary metabolic process
ADIPOQ	9606.ENSP00000389814	GO Process	GO:0044242	Cellular lipid catabolic process
ADIPOQ	9606.ENSP00000389814	GO Process	GO:0044248	Cellular catabolic process
ADIPOQ	9606.ENSP00000389814	GO Process	GO:0044255	Cellular lipid metabolic process
ADIPOQ	9606.ENSP00000389814	GO Process	GO:0044281	Small molecule metabolic process
ADIPOQ	9606.ENSP00000389814	GO Process	GO:0044282	Small molecule catabolic process
ADIPOQ	9606.ENSP00000389814	GO Process	GO:0044419	Interspecies interaction between organisms
ADIPOQ	9606.ENSP00000389814	GO Process	GO:0045444	Fat cell differentiation
ADIPOQ	9606.ENSP00000389814	GO Process	GO:0045471	Response to ethanol
ADIPOQ	9606.ENSP00000389814	GO Process	GO:0045595	Regulation of cell differentiation
ADIPOQ	9606.ENSP00000389814	GO Process	GO:0045596	Negative regulation of cell differentiation
ADIPOQ	9606.ENSP00000389814	GO Process	GO:0045597	Positive regulation of cell differentiation
ADIPOQ	9606.ENSP00000389814	GO Process	GO:0045598	Regulation of fat cell differentiation
ADIPOQ	9606.ENSP00000389814	GO Process	GO:0045599	Negative regulation of fat cell differentiation
ADIPOQ	9606.ENSP00000389814	GO Process	GO:0045637	Regulation of myeloid cell differentiation
ADIPOQ	9606.ENSP00000389814	GO Process	GO:0045638	Negative regulation of myeloid cell differentiation
ADIPOQ	9606.ENSP00000389814	GO Process	GO:0045649	Regulation of macrophage differentiation
ADIPOQ	9606.ENSP00000389814	GO Process	GO:0045650	Negative regulation of macrophage differentiation
ADIPOQ	9606.ENSP00000389814	GO Process	GO:0045714	Regulation of low-density lipoprotein particle receptor biosynthetic process
ADIPOQ	9606.ENSP00000389814	GO Process	GO:0045715	Negative regulation of low-density lipoprotein particle receptor biosynthetic process
ADIPOQ	9606.ENSP00000389814	GO Process	GO:0045721	Negative regulation of gluconeogenesis
ADIPOQ	9606.ENSP00000389814	GO Process	GO:0045776	Negative regulation of blood pressure
ADIPOQ	9606.ENSP00000389814	GO Process	GO:0045834	Positive regulation of lipid metabolic process
ADIPOQ	9606.ENSP00000389814	GO Process	GO:0045859	Regulation of protein kinase activity
ADIPOQ	9606.ENSP00000389814	GO Process	GO:0045860	Positive regulation of protein kinase activity
ADIPOQ	9606.ENSP00000389814	GO Process	GO:0045892	Negative regulation of transcription, DNA-templated
ADIPOQ	9606.ENSP00000389814	GO Process	GO:0045912	Negative regulation of carbohydrate metabolic process
ADIPOQ	9606.ENSP00000389814	GO Process	GO:0045923	Positive regulation of fatty acid metabolic process
ADIPOQ	9606.ENSP00000389814	GO Process	GO:0045934	Negative regulation of nucleobase-containing compound metabolic process
ADIPOQ	9606.ENSP00000389814	GO Process	GO:0045936	Negative regulation of phosphate metabolic process
ADIPOQ	9606.ENSP00000389814	GO Process	GO:0045937	Positive regulation of phosphate metabolic process
ADIPOQ	9606.ENSP00000389814	GO Process	GO:0045995	Regulation of embryonic development
ADIPOQ	9606.ENSP00000389814	GO Process	GO:0046324	Regulation of glucose import
ADIPOQ	9606.ENSP00000389814	GO Process	GO:0046326	Positive regulation of glucose import
ADIPOQ	9606.ENSP00000389814	GO Process	GO:0046395	Carboxylic acid catabolic process
ADIPOQ	9606.ENSP00000389814	GO Process	GO:0046683	Response to organophosphorus
ADIPOQ	9606.ENSP00000389814	GO Process	GO:0046883	Regulation of hormone secretion
ADIPOQ	9606.ENSP00000389814	GO Process	GO:0046888	Negative regulation of hormone secretion
ADIPOQ	9606.ENSP00000389814	GO Process	GO:0046890	Regulation of lipid biosynthetic process
ADIPOQ	9606.ENSP00000389814	GO Process	GO:0048511	Rhythmic process
ADIPOQ	9606.ENSP00000389814	GO Process	GO:0048513	Animal organ development
ADIPOQ	9606.ENSP00000389814	GO Process	GO:0048518	Positive regulation of biological process
ADIPOQ	9606.ENSP00000389814	GO Process	GO:0048519	Negative regulation of biological process
ADIPOQ	9606.ENSP00000389814	GO Process	GO:0048522	Positive regulation of cellular process
ADIPOQ	9606.ENSP00000389814	GO Process	GO:0048523	Negative regulation of cellular process
ADIPOQ	9606.ENSP00000389814	GO Process	GO:0048545	Response to steroid hormone
ADIPOQ	9606.ENSP00000389814	GO Process	GO:0048583	Regulation of response to stimulus
ADIPOQ	9606.ENSP00000389814	GO Process	GO:0048584	Positive regulation of response to stimulus
ADIPOQ	9606.ENSP00000389814	GO Process	GO:0048585	Negative regulation of response to stimulus
ADIPOQ	9606.ENSP00000389814	GO Process	GO:0048660	Regulation of smooth muscle cell proliferation
ADIPOQ	9606.ENSP00000389814	GO Process	GO:0048662	Negative regulation of smooth muscle cell proliferation
ADIPOQ	9606.ENSP00000389814	GO Process	GO:0048731	System development
ADIPOQ	9606.ENSP00000389814	GO Process	GO:0048856	Anatomical structure development
ADIPOQ	9606.ENSP00000389814	GO Process	GO:0048869	Cellular developmental process
ADIPOQ	9606.ENSP00000389814	GO Process	GO:0048878	Chemical homeostasis
ADIPOQ	9606.ENSP00000389814	GO Process	GO:0050727	Regulation of inflammatory response
ADIPOQ	9606.ENSP00000389814	GO Process	GO:0050728	Negative regulation of inflammatory response
ADIPOQ	9606.ENSP00000389814	GO Process	GO:0050730	Regulation of peptidyl-tyrosine phosphorylation
ADIPOQ	9606.ENSP00000389814	GO Process	GO:0050731	Positive regulation of peptidyl-tyrosine phosphorylation
ADIPOQ	9606.ENSP00000389814	GO Process	GO:0050764	Regulation of phagocytosis
ADIPOQ	9606.ENSP00000389814	GO Process	GO:0050765	Negative regulation of phagocytosis
ADIPOQ	9606.ENSP00000389814	GO Process	GO:0050789	Regulation of biological process
ADIPOQ	9606.ENSP00000389814	GO Process	GO:0050790	Regulation of catalytic activity
ADIPOQ	9606.ENSP00000389814	GO Process	GO:0050793	Regulation of developmental process
ADIPOQ	9606.ENSP00000389814	GO Process	GO:0050794	Regulation of cellular process
ADIPOQ	9606.ENSP00000389814	GO Process	GO:0050804	Modulation of chemical synaptic transmission
ADIPOQ	9606.ENSP00000389814	GO Process	GO:0050805	Negative regulation of synaptic transmission
ADIPOQ	9606.ENSP00000389814	GO Process	GO:0050873	Brown fat cell differentiation
ADIPOQ	9606.ENSP00000389814	GO Process	GO:0050896	Response to stimulus
ADIPOQ	9606.ENSP00000389814	GO Process	GO:0051046	Regulation of secretion
ADIPOQ	9606.ENSP00000389814	GO Process	GO:0051048	Negative regulation of secretion
ADIPOQ	9606.ENSP00000389814	GO Process	GO:0051049	Regulation of transport
ADIPOQ	9606.ENSP00000389814	GO Process	GO:0051050	Positive regulation of transport
ADIPOQ	9606.ENSP00000389814	GO Process	GO:0051051	Negative regulation of transport
ADIPOQ	9606.ENSP00000389814	GO Process	GO:0051052	Regulation of DNA metabolic process
ADIPOQ	9606.ENSP00000389814	GO Process	GO:0051053	Negative regulation of DNA metabolic process
ADIPOQ	9606.ENSP00000389814	GO Process	GO:0051093	Negative regulation of developmental process
ADIPOQ	9606.ENSP00000389814	GO Process	GO:0051094	Positive regulation of developmental process
ADIPOQ	9606.ENSP00000389814	GO Process	GO:0051098	Regulation of binding
ADIPOQ	9606.ENSP00000389814	GO Process	GO:0051100	Negative regulation of binding
ADIPOQ	9606.ENSP00000389814	GO Process	GO:0051171	Regulation of nitrogen compound metabolic process
ADIPOQ	9606.ENSP00000389814	GO Process	GO:0051172	Negative regulation of nitrogen compound metabolic process
ADIPOQ	9606.ENSP00000389814	GO Process	GO:0051173	Positive regulation of nitrogen compound metabolic process
ADIPOQ	9606.ENSP00000389814	GO Process	GO:0051174	Regulation of phosphorus metabolic process
ADIPOQ	9606.ENSP00000389814	GO Process	GO:0051179	Localization
ADIPOQ	9606.ENSP00000389814	GO Process	GO:0051223	Regulation of protein transport
ADIPOQ	9606.ENSP00000389814	GO Process	GO:0051224	Negative regulation of protein transport
ADIPOQ	9606.ENSP00000389814	GO Process	GO:0051239	Regulation of multicellular organismal process
ADIPOQ	9606.ENSP00000389814	GO Process	GO:0051240	Positive regulation of multicellular organismal process
ADIPOQ	9606.ENSP00000389814	GO Process	GO:0051241	Negative regulation of multicellular organismal process
ADIPOQ	9606.ENSP00000389814	GO Process	GO:0051246	Regulation of protein metabolic process
ADIPOQ	9606.ENSP00000389814	GO Process	GO:0051247	Positive regulation of protein metabolic process
ADIPOQ	9606.ENSP00000389814	GO Process	GO:0051248	Negative regulation of protein metabolic process
ADIPOQ	9606.ENSP00000389814	GO Process	GO:0051252	Regulation of RNA metabolic process
ADIPOQ	9606.ENSP00000389814	GO Process	GO:0051253	Negative regulation of RNA metabolic process
ADIPOQ	9606.ENSP00000389814	GO Process	GO:0051270	Regulation of cellular component movement
ADIPOQ	9606.ENSP00000389814	GO Process	GO:0051271	Negative regulation of cellular component movement
ADIPOQ	9606.ENSP00000389814	GO Process	GO:0051338	Regulation of transferase activity
ADIPOQ	9606.ENSP00000389814	GO Process	GO:0051347	Positive regulation of transferase activity
ADIPOQ	9606.ENSP00000389814	GO Process	GO:0051348	Negative regulation of transferase activity
ADIPOQ	9606.ENSP00000389814	GO Process	GO:0051384	Response to glucocorticoid
ADIPOQ	9606.ENSP00000389814	GO Process	GO:0051591	Response to cAMP
ADIPOQ	9606.ENSP00000389814	GO Process	GO:0051641	Cellular localization
ADIPOQ	9606.ENSP00000389814	GO Process	GO:0051707	Response to other organism
ADIPOQ	9606.ENSP00000389814	GO Process	GO:0051716	Cellular response to stimulus
ADIPOQ	9606.ENSP00000389814	GO Process	GO:0055114	Oxidation-reduction process
ADIPOQ	9606.ENSP00000389814	GO Process	GO:0060255	Regulation of macromolecule metabolic process
ADIPOQ	9606.ENSP00000389814	GO Process	GO:0060284	Regulation of cell development
ADIPOQ	9606.ENSP00000389814	GO Process	GO:0060341	Regulation of cellular localization
ADIPOQ	9606.ENSP00000389814	GO Process	GO:0060627	Regulation of vesicle-mediated transport
ADIPOQ	9606.ENSP00000389814	GO Process	GO:0060759	Regulation of response to cytokine stimulus
ADIPOQ	9606.ENSP00000389814	GO Process	GO:0060761	Negative regulation of response to cytokine stimulus
ADIPOQ	9606.ENSP00000389814	GO Process	GO:0062012	Regulation of small molecule metabolic process
ADIPOQ	9606.ENSP00000389814	GO Process	GO:0062013	Positive regulation of small molecule metabolic process
ADIPOQ	9606.ENSP00000389814	GO Process	GO:0062014	Negative regulation of small molecule metabolic process
ADIPOQ	9606.ENSP00000389814	GO Process	GO:0065007	Biological regulation
ADIPOQ	9606.ENSP00000389814	GO Process	GO:0065008	Regulation of biological quality
ADIPOQ	9606.ENSP00000389814	GO Process	GO:0065009	Regulation of molecular function
ADIPOQ	9606.ENSP00000389814	GO Process	GO:0070201	Regulation of establishment of protein localization
ADIPOQ	9606.ENSP00000389814	GO Process	GO:0070372	Regulation of ERK1 and ERK2 cascade
ADIPOQ	9606.ENSP00000389814	GO Process	GO:0070373	Negative regulation of ERK1 and ERK2 cascade
ADIPOQ	9606.ENSP00000389814	GO Process	GO:0070482	Response to oxygen levels
ADIPOQ	9606.ENSP00000389814	GO Process	GO:0070542	Response to fatty acid
ADIPOQ	9606.ENSP00000389814	GO Process	GO:0070543	Response to linoleic acid
ADIPOQ	9606.ENSP00000389814	GO Process	GO:0070587	Regulation of cell-cell adhesion involved in gastrulation
ADIPOQ	9606.ENSP00000389814	GO Process	GO:0070727	Cellular macromolecule localization
ADIPOQ	9606.ENSP00000389814	GO Process	GO:0070887	Cellular response to chemical stimulus
ADIPOQ	9606.ENSP00000389814	GO Process	GO:0070994	Detection of oxidative stress
ADIPOQ	9606.ENSP00000389814	GO Process	GO:0071310	Cellular response to organic substance
ADIPOQ	9606.ENSP00000389814	GO Process	GO:0071320	Cellular response to cAMP
ADIPOQ	9606.ENSP00000389814	GO Process	GO:0071375	Cellular response to peptide hormone stimulus
ADIPOQ	9606.ENSP00000389814	GO Process	GO:0071407	Cellular response to organic cyclic compound
ADIPOQ	9606.ENSP00000389814	GO Process	GO:0071417	Cellular response to organonitrogen compound
ADIPOQ	9606.ENSP00000389814	GO Process	GO:0071495	Cellular response to endogenous stimulus
ADIPOQ	9606.ENSP00000389814	GO Process	GO:0071637	Regulation of monocyte chemotactic protein-1 production
ADIPOQ	9606.ENSP00000389814	GO Process	GO:0071639	Positive regulation of monocyte chemotactic protein-1 production
ADIPOQ	9606.ENSP00000389814	GO Process	GO:0071704	Organic substance metabolic process
ADIPOQ	9606.ENSP00000389814	GO Process	GO:0071867	Response to monoamine
ADIPOQ	9606.ENSP00000389814	GO Process	GO:0071868	Cellular response to monoamine stimulus
ADIPOQ	9606.ENSP00000389814	GO Process	GO:0071869	Response to catecholamine
ADIPOQ	9606.ENSP00000389814	GO Process	GO:0071870	Cellular response to catecholamine stimulus
ADIPOQ	9606.ENSP00000389814	GO Process	GO:0071871	Response to epinephrine
ADIPOQ	9606.ENSP00000389814	GO Process	GO:0071872	Cellular response to epinephrine stimulus
ADIPOQ	9606.ENSP00000389814	GO Process	GO:0071900	Regulation of protein serine/threonine kinase activity
ADIPOQ	9606.ENSP00000389814	GO Process	GO:0071901	Negative regulation of protein serine/threonine kinase activity
ADIPOQ	9606.ENSP00000389814	GO Process	GO:0071902	Positive regulation of protein serine/threonine kinase activity
ADIPOQ	9606.ENSP00000389814	GO Process	GO:0072001	Renal system development
ADIPOQ	9606.ENSP00000389814	GO Process	GO:0072215	Regulation of metanephros development
ADIPOQ	9606.ENSP00000389814	GO Process	GO:0072216	Positive regulation of metanephros development
ADIPOQ	9606.ENSP00000389814	GO Process	GO:0072217	Negative regulation of metanephros development
ADIPOQ	9606.ENSP00000389814	GO Process	GO:0072298	Regulation of metanephric glomerulus development
ADIPOQ	9606.ENSP00000389814	GO Process	GO:0072300	Positive regulation of metanephric glomerulus development
ADIPOQ	9606.ENSP00000389814	GO Process	GO:0072329	Monocarboxylic acid catabolic process
ADIPOQ	9606.ENSP00000389814	GO Process	GO:0072657	Protein localization to membrane
ADIPOQ	9606.ENSP00000389814	GO Process	GO:0072659	Protein localization to plasma membrane
ADIPOQ	9606.ENSP00000389814	GO Process	GO:0080090	Regulation of primary metabolic process
ADIPOQ	9606.ENSP00000389814	GO Process	GO:0080134	Regulation of response to stress
ADIPOQ	9606.ENSP00000389814	GO Process	GO:0090087	Regulation of peptide transport
ADIPOQ	9606.ENSP00000389814	GO Process	GO:0090183	Regulation of kidney development
ADIPOQ	9606.ENSP00000389814	GO Process	GO:0090184	Positive regulation of kidney development
ADIPOQ	9606.ENSP00000389814	GO Process	GO:0090185	Negative regulation of kidney development
ADIPOQ	9606.ENSP00000389814	GO Process	GO:0090192	Regulation of glomerulus development
ADIPOQ	9606.ENSP00000389814	GO Process	GO:0090193	Positive regulation of glomerulus development
ADIPOQ	9606.ENSP00000389814	GO Process	GO:0090317	Negative regulation of intracellular protein transport
ADIPOQ	9606.ENSP00000389814	GO Process	GO:0097006	Regulation of plasma lipoprotein particle levels
ADIPOQ	9606.ENSP00000389814	GO Process	GO:0097305	Response to alcohol
ADIPOQ	9606.ENSP00000389814	GO Process	GO:0098801	Regulation of renal system process
ADIPOQ	9606.ENSP00000389814	GO Process	GO:0099177	Regulation of trans-synaptic signaling
ADIPOQ	9606.ENSP00000389814	GO Process	GO:0120161	Regulation of cold-induced thermogenesis
ADIPOQ	9606.ENSP00000389814	GO Process	GO:0120162	Positive regulation of cold-induced thermogenesis
ADIPOQ	9606.ENSP00000389814	GO Process	GO:0120163	Negative regulation of cold-induced thermogenesis
ADIPOQ	9606.ENSP00000389814	GO Process	GO:1900120	Regulation of receptor binding
ADIPOQ	9606.ENSP00000389814	GO Process	GO:1900121	Negative regulation of receptor binding
ADIPOQ	9606.ENSP00000389814	GO Process	GO:1901575	Organic substance catabolic process
ADIPOQ	9606.ENSP00000389814	GO Process	GO:1901652	Response to peptide
ADIPOQ	9606.ENSP00000389814	GO Process	GO:1901653	Cellular response to peptide
ADIPOQ	9606.ENSP00000389814	GO Process	GO:1901698	Response to nitrogen compound
ADIPOQ	9606.ENSP00000389814	GO Process	GO:1901699	Cellular response to nitrogen compound
ADIPOQ	9606.ENSP00000389814	GO Process	GO:1901700	Response to oxygen-containing compound
ADIPOQ	9606.ENSP00000389814	GO Process	GO:1901701	Cellular response to oxygen-containing compound
ADIPOQ	9606.ENSP00000389814	GO Process	GO:1902105	Regulation of leukocyte differentiation
ADIPOQ	9606.ENSP00000389814	GO Process	GO:1902106	Negative regulation of leukocyte differentiation
ADIPOQ	9606.ENSP00000389814	GO Process	GO:1902531	Regulation of intracellular signal transduction
ADIPOQ	9606.ENSP00000389814	GO Process	GO:1902532	Negative regulation of intracellular signal transduction
ADIPOQ	9606.ENSP00000389814	GO Process	GO:1902533	Positive regulation of intracellular signal transduction
ADIPOQ	9606.ENSP00000389814	GO Process	GO:1902679	Negative regulation of RNA biosynthetic process
ADIPOQ	9606.ENSP00000389814	GO Process	GO:1903506	Regulation of nucleic acid-templated transcription
ADIPOQ	9606.ENSP00000389814	GO Process	GO:1903507	Negative regulation of nucleic acid-templated transcription
ADIPOQ	9606.ENSP00000389814	GO Process	GO:1903530	Regulation of secretion by cell
ADIPOQ	9606.ENSP00000389814	GO Process	GO:1903531	Negative regulation of secretion by cell
ADIPOQ	9606.ENSP00000389814	GO Process	GO:1903555	Regulation of tumor necrosis factor superfamily cytokine production
ADIPOQ	9606.ENSP00000389814	GO Process	GO:1903556	Negative regulation of tumor necrosis factor superfamily cytokine production
ADIPOQ	9606.ENSP00000389814	GO Process	GO:1903706	Regulation of hemopoiesis
ADIPOQ	9606.ENSP00000389814	GO Process	GO:1903707	Negative regulation of hemopoiesis
ADIPOQ	9606.ENSP00000389814	GO Process	GO:1903827	Regulation of cellular protein localization
ADIPOQ	9606.ENSP00000389814	GO Process	GO:1903828	Negative regulation of cellular protein localization
ADIPOQ	9606.ENSP00000389814	GO Process	GO:1904705	Regulation of vascular associated smooth muscle cell proliferation
ADIPOQ	9606.ENSP00000389814	GO Process	GO:1904706	Negative regulation of vascular associated smooth muscle cell proliferation
ADIPOQ	9606.ENSP00000389814	GO Process	GO:1904752	Regulation of vascular associated smooth muscle cell migration
ADIPOQ	9606.ENSP00000389814	GO Process	GO:1904753	Negative regulation of vascular associated smooth muscle cell migration
ADIPOQ	9606.ENSP00000389814	GO Process	GO:1904950	Negative regulation of establishment of protein localization
ADIPOQ	9606.ENSP00000389814	GO Process	GO:1905952	Regulation of lipid localization
ADIPOQ	9606.ENSP00000389814	GO Process	GO:1905954	Positive regulation of lipid localization
ADIPOQ	9606.ENSP00000389814	GO Process	GO:1990778	Protein localization to cell periphery
ADIPOQ	9606.ENSP00000389814	GO Process	GO:2000026	Regulation of multicellular organismal development
ADIPOQ	9606.ENSP00000389814	GO Process	GO:2000112	Regulation of cellular macromolecule biosynthetic process
ADIPOQ	9606.ENSP00000389814	GO Process	GO:2000113	Negative regulation of cellular macromolecule biosynthetic process
ADIPOQ	9606.ENSP00000389814	GO Process	GO:2000145	Regulation of cell motility
ADIPOQ	9606.ENSP00000389814	GO Process	GO:2000146	Negative regulation of cell motility
ADIPOQ	9606.ENSP00000389814	GO Process	GO:2000278	Regulation of DNA biosynthetic process
ADIPOQ	9606.ENSP00000389814	GO Process	GO:2000279	Negative regulation of DNA biosynthetic process
ADIPOQ	9606.ENSP00000389814	GO Process	GO:2000465	Regulation of glycogen (starch) synthase activity
ADIPOQ	9606.ENSP00000389814	GO Process	GO:2000467	Positive regulation of glycogen (starch) synthase activity
ADIPOQ	9606.ENSP00000389814	GO Process	GO:2000477	Regulation of metanephric glomerular visceral epithelial cell development
ADIPOQ	9606.ENSP00000389814	GO Process	GO:2000478	Positive regulation of metanephric glomerular visceral epithelial cell development
ADIPOQ	9606.ENSP00000389814	GO Process	GO:2000479	Regulation of cAMP-dependent protein kinase activity
ADIPOQ	9606.ENSP00000389814	GO Process	GO:2000481	Positive regulation of cAMP-dependent protein kinase activity
ADIPOQ	9606.ENSP00000389814	GO Process	GO:2000532	Regulation of renal albumin absorption
ADIPOQ	9606.ENSP00000389814	GO Process	GO:2000534	Positive regulation of renal albumin absorption
ADIPOQ	9606.ENSP00000389814	GO Process	GO:2000583	Regulation of platelet-derived growth factor receptor-alpha signaling pathway
ADIPOQ	9606.ENSP00000389814	GO Process	GO:2000584	Negative regulation of platelet-derived growth factor receptor-alpha signaling pathway
ADIPOQ	9606.ENSP00000389814	GO Process	GO:2000589	Regulation of metanephric mesenchymal cell migration
ADIPOQ	9606.ENSP00000389814	GO Process	GO:2000590	Negative regulation of metanephric mesenchymal cell migration
ADIPOQ	9606.ENSP00000389814	GO Process	GO:2000696	Regulation of epithelial cell differentiation involved in kidney development
ADIPOQ	9606.ENSP00000389814	GO Process	GO:2000698	Positive regulation of epithelial cell differentiation involved in kidney development
ADIPOQ	9606.ENSP00000389814	GO Process	GO:2001141	Regulation of RNA biosynthetic process
ADIPOQ	9606.ENSP00000389814	GO Function	GO:0005102	Signaling receptor binding
ADIPOQ	9606.ENSP00000389814	GO Function	GO:0005125	Cytokine activity
ADIPOQ	9606.ENSP00000389814	GO Function	GO:0005179	Hormone activity
ADIPOQ	9606.ENSP00000389814	GO Function	GO:0005488	Binding
ADIPOQ	9606.ENSP00000389814	GO Function	GO:0005515	Protein binding
ADIPOQ	9606.ENSP00000389814	GO Function	GO:0030545	Receptor regulator activity
ADIPOQ	9606.ENSP00000389814	GO Function	GO:0030546	Signaling receptor activator activity
ADIPOQ	9606.ENSP00000389814	GO Function	GO:0031406	Carboxylic acid binding
ADIPOQ	9606.ENSP00000389814	GO Function	GO:0033691	Sialic acid binding
ADIPOQ	9606.ENSP00000389814	GO Function	GO:0036094	Small molecule binding
ADIPOQ	9606.ENSP00000389814	GO Function	GO:0042802	Identical protein binding
ADIPOQ	9606.ENSP00000389814	GO Function	GO:0042803	Protein homodimerization activity
ADIPOQ	9606.ENSP00000389814	GO Function	GO:0043167	Ion binding
ADIPOQ	9606.ENSP00000389814	GO Function	GO:0043168	Anion binding
ADIPOQ	9606.ENSP00000389814	GO Function	GO:0043177	Organic acid binding
ADIPOQ	9606.ENSP00000389814	GO Function	GO:0046983	Protein dimerization activity
ADIPOQ	9606.ENSP00000389814	GO Function	GO:0048018	Receptor ligand activity
ADIPOQ	9606.ENSP00000389814	GO Function	GO:0097367	Carbohydrate derivative binding
ADIPOQ	9606.ENSP00000389814	GO Function	GO:0098772	Molecular function regulator
ADIPOQ	9606.ENSP00000389814	GO Component	GO:0005576	Extracellular region
ADIPOQ	9606.ENSP00000389814	GO Component	GO:0005581	Collagen trimer
ADIPOQ	9606.ENSP00000389814	GO Component	GO:0005615	Extracellular space
ADIPOQ	9606.ENSP00000389814	GO Component	GO:0005622	Intracellular
ADIPOQ	9606.ENSP00000389814	GO Component	GO:0005737	Cytoplasm
ADIPOQ	9606.ENSP00000389814	GO Component	GO:0005783	Endoplasmic reticulum
ADIPOQ	9606.ENSP00000389814	GO Component	GO:0009986	Cell surface
ADIPOQ	9606.ENSP00000389814	GO Component	GO:0012505	Endomembrane system
ADIPOQ	9606.ENSP00000389814	GO Component	GO:0031012	Extracellular matrix
ADIPOQ	9606.ENSP00000389814	GO Component	GO:0032991	Protein-containing complex
ADIPOQ	9606.ENSP00000389814	GO Component	GO:0043226	Organelle
ADIPOQ	9606.ENSP00000389814	GO Component	GO:0043227	Membrane-bounded organelle
ADIPOQ	9606.ENSP00000389814	GO Component	GO:0043229	Intracellular organelle
ADIPOQ	9606.ENSP00000389814	GO Component	GO:0043231	Intracellular membrane-bounded organelle
ADIPOQ	9606.ENSP00000389814	GO Component	GO:0062023	Collagen-containing extracellular matrix
ADIPOQ	9606.ENSP00000389814	GO Component	GO:0110165	Cellular anatomical entity
ADIPOQ	9606.ENSP00000389814	STRING clusters	CL:5987	Mixed, incl. PPARA activates gene expression, and Host-pathogen interaction of human coronaviruses - MAPK signaling
ADIPOQ	9606.ENSP00000389814	STRING clusters	CL:5988	PPARA activates gene expression, and Nuclear hormone receptor, ligand-binding domain
ADIPOQ	9606.ENSP00000389814	STRING clusters	CL:5989	Mixed, incl. nuclear receptor activity, and RORA activates gene expression
ADIPOQ	9606.ENSP00000389814	STRING clusters	CL:5990	Mixed, incl. Nuclear Receptor transcription pathway, and RORA activates gene expression
ADIPOQ	9606.ENSP00000389814	STRING clusters	CL:6068	Mixed, incl. Steroid-binding, and adiponectin binding
ADIPOQ	9606.ENSP00000389814	STRING clusters	CL:6106	Adiponectin binding, and APPL1, BAR domain
ADIPOQ	9606.ENSP00000389814	KEGG	hsa03320	PPAR signaling pathway
ADIPOQ	9606.ENSP00000389814	KEGG	hsa04152	AMPK signaling pathway
ADIPOQ	9606.ENSP00000389814	KEGG	hsa04211	Longevity regulating pathway
ADIPOQ	9606.ENSP00000389814	KEGG	hsa04920	Adipocytokine signaling pathway
ADIPOQ	9606.ENSP00000389814	KEGG	hsa04930	Type II diabetes mellitus
ADIPOQ	9606.ENSP00000389814	KEGG	hsa04932	Non-alcoholic fatty liver disease
ADIPOQ	9606.ENSP00000389814	Reactome	HSA-1266738	Developmental Biology
ADIPOQ	9606.ENSP00000389814	Reactome	HSA-1430728	Metabolism
ADIPOQ	9606.ENSP00000389814	Reactome	HSA-163680	AMPK inhibits chREBP transcriptional activation activity
ADIPOQ	9606.ENSP00000389814	Reactome	HSA-163685	Integration of energy metabolism
ADIPOQ	9606.ENSP00000389814	Reactome	HSA-381340	Transcriptional regulation of white adipocyte differentiation
ADIPOQ	9606.ENSP00000389814	WikiPathways	WP1403	AMP-activated protein kinase (AMPK) signaling
ADIPOQ	9606.ENSP00000389814	WikiPathways	WP1584	Type II diabetes mellitus
ADIPOQ	9606.ENSP00000389814	WikiPathways	WP236	Adipogenesis
ADIPOQ	9606.ENSP00000389814	WikiPathways	WP2806	Complement system
ADIPOQ	9606.ENSP00000389814	WikiPathways	WP2895	Differentiation of white and brown adipocyte
ADIPOQ	9606.ENSP00000389814	WikiPathways	WP3594	Circadian rhythm genes
ADIPOQ	9606.ENSP00000389814	WikiPathways	WP3599	Transcription factor regulation in adipogenesis
ADIPOQ	9606.ENSP00000389814	WikiPathways	WP3934	Leptin and adiponectin
ADIPOQ	9606.ENSP00000389814	WikiPathways	WP3942	PPAR signaling pathway
ADIPOQ	9606.ENSP00000389814	WikiPathways	WP4396	Nonalcoholic fatty liver disease
ADIPOQ	9606.ENSP00000389814	WikiPathways	WP4754	IL-18 signaling pathway
ADIPOQ	9606.ENSP00000389814	WikiPathways	WP4844	Influence of laminopathies on Wnt signaling
ADIPOQ	9606.ENSP00000389814	WikiPathways	WP4970	Galanin receptor pathway
ADIPOQ	9606.ENSP00000389814	DISEASES	DOID:0014667	Disease of metabolism
ADIPOQ	9606.ENSP00000389814	DISEASES	DOID:0050013	Carbohydrate metabolism disease
ADIPOQ	9606.ENSP00000389814	DISEASES	DOID:0060158	Acquired metabolic disease
ADIPOQ	9606.ENSP00000389814	DISEASES	DOID:0080208	Non-alcoholic fatty liver disease
ADIPOQ	9606.ENSP00000389814	DISEASES	DOID:10603	Glucose intolerance
ADIPOQ	9606.ENSP00000389814	DISEASES	DOID:11716	Prediabetes syndrome
ADIPOQ	9606.ENSP00000389814	DISEASES	DOID:2018	Hyperinsulinism
ADIPOQ	9606.ENSP00000389814	DISEASES	DOID:26	Pancreas disease
ADIPOQ	9606.ENSP00000389814	DISEASES	DOID:28	Endocrine system disease
ADIPOQ	9606.ENSP00000389814	DISEASES	DOID:3211	Lysosomal storage disease
ADIPOQ	9606.ENSP00000389814	DISEASES	DOID:374	Nutrition disease
ADIPOQ	9606.ENSP00000389814	DISEASES	DOID:4	Disease
ADIPOQ	9606.ENSP00000389814	DISEASES	DOID:4194	Glucose metabolism disease
ADIPOQ	9606.ENSP00000389814	DISEASES	DOID:4195	Hyperglycemia
ADIPOQ	9606.ENSP00000389814	DISEASES	DOID:654	Overnutrition
ADIPOQ	9606.ENSP00000389814	DISEASES	DOID:655	Inherited metabolic disorder
ADIPOQ	9606.ENSP00000389814	DISEASES	DOID:7	Disease of anatomical entity
ADIPOQ	9606.ENSP00000389814	DISEASES	DOID:9351	Diabetes mellitus
ADIPOQ	9606.ENSP00000389814	DISEASES	DOID:9352	Type 2 diabetes mellitus
ADIPOQ	9606.ENSP00000389814	DISEASES	DOID:9452	Fatty liver disease
ADIPOQ	9606.ENSP00000389814	DISEASES	DOID:9455	Lipid storage disease
ADIPOQ	9606.ENSP00000389814	DISEASES	DOID:9970	Obesity
ADIPOQ	9606.ENSP00000389814	TISSUES	BTO:0000000	Tissues, cell types and enzyme sources
ADIPOQ	9606.ENSP00000389814	TISSUES	BTO:0000011	3T3-L1 cell
ADIPOQ	9606.ENSP00000389814	TISSUES	BTO:0000020	Abdomen
ADIPOQ	9606.ENSP00000389814	TISSUES	BTO:0000042	Animal
ADIPOQ	9606.ENSP00000389814	TISSUES	BTO:0000156	Brown adipose tissue
ADIPOQ	9606.ENSP00000389814	TISSUES	BTO:0000294	Dermis
ADIPOQ	9606.ENSP00000389814	TISSUES	BTO:0000421	Connective tissue
ADIPOQ	9606.ENSP00000389814	TISSUES	BTO:0000443	Adipocyte
ADIPOQ	9606.ENSP00000389814	TISSUES	BTO:0000444	Fat pad
ADIPOQ	9606.ENSP00000389814	TISSUES	BTO:0000634	Integument
ADIPOQ	9606.ENSP00000389814	TISSUES	BTO:0001107	Preadipocyte
ADIPOQ	9606.ENSP00000389814	TISSUES	BTO:0001253	Skin
ADIPOQ	9606.ENSP00000389814	TISSUES	BTO:0001314	Subcutis
ADIPOQ	9606.ENSP00000389814	TISSUES	BTO:0001456	White adipose tissue
ADIPOQ	9606.ENSP00000389814	TISSUES	BTO:0001487	Adipose tissue
ADIPOQ	9606.ENSP00000389814	TISSUES	BTO:0001489	Whole body
ADIPOQ	9606.ENSP00000389814	TISSUES	BTO:0001493	Trunk
ADIPOQ	9606.ENSP00000389814	TISSUES	BTO:0001782	Peritoneal cavity
ADIPOQ	9606.ENSP00000389814	TISSUES	BTO:0004041	Abdominal adipose tissue
ADIPOQ	9606.ENSP00000389814	TISSUES	BTO:0004042	Subcutaneous adipose tissue
ADIPOQ	9606.ENSP00000389814	TISSUES	BTO:0005943	Mesenteric adipose tissue
ADIPOQ	9606.ENSP00000389814	TISSUES	BTO:0005944	Epididymal white adipose tissue
ADIPOQ	9606.ENSP00000389814	COMPARTMENTS	GOCC:0005576	Extracellular region
ADIPOQ	9606.ENSP00000389814	COMPARTMENTS	GOCC:0005615	Extracellular space
ADIPOQ	9606.ENSP00000389814	COMPARTMENTS	GOCC:0005622	Intracellular
ADIPOQ	9606.ENSP00000389814	COMPARTMENTS	GOCC:0005737	Cytoplasm
ADIPOQ	9606.ENSP00000389814	COMPARTMENTS	GOCC:0005783	Endoplasmic reticulum
ADIPOQ	9606.ENSP00000389814	COMPARTMENTS	GOCC:0009986	Cell surface
ADIPOQ	9606.ENSP00000389814	COMPARTMENTS	GOCC:0012505	Endomembrane system
ADIPOQ	9606.ENSP00000389814	COMPARTMENTS	GOCC:0032991	Protein-containing complex
ADIPOQ	9606.ENSP00000389814	COMPARTMENTS	GOCC:0032994	Protein-lipid complex
ADIPOQ	9606.ENSP00000389814	COMPARTMENTS	GOCC:0034358	Plasma lipoprotein particle
ADIPOQ	9606.ENSP00000389814	COMPARTMENTS	GOCC:0034362	Low-density lipoprotein particle
ADIPOQ	9606.ENSP00000389814	COMPARTMENTS	GOCC:0043226	Organelle
ADIPOQ	9606.ENSP00000389814	COMPARTMENTS	GOCC:0043227	Membrane-bounded organelle
ADIPOQ	9606.ENSP00000389814	COMPARTMENTS	GOCC:0043229	Intracellular organelle
ADIPOQ	9606.ENSP00000389814	COMPARTMENTS	GOCC:0043231	Intracellular membrane-bounded organelle
ADIPOQ	9606.ENSP00000389814	COMPARTMENTS	GOCC:0110165	Cellular anatomical entity
ADIPOQ	9606.ENSP00000389814	COMPARTMENTS	GOCC:1990777	Lipoprotein particle
ADIPOQ	9606.ENSP00000389814	Monarch	EFO:0004502	Adiponectin measurement
ADIPOQ	9606.ENSP00000389814	Monarch	EFO:0004730	Hormone measurement
ADIPOQ	9606.ENSP00000389814	Monarch	EFO:0004747	Protein measurement
ADIPOQ	9606.ENSP00000389814	Monarch	EFO:0007737	BMI-adjusted adiponectin measurement
ADIPOQ	9606.ENSP00000389814	UniProt Keywords	KW-0176	Collagen
ADIPOQ	9606.ENSP00000389814	UniProt Keywords	KW-0219	Diabetes mellitus
ADIPOQ	9606.ENSP00000389814	UniProt Keywords	KW-0225	Disease mutation
ADIPOQ	9606.ENSP00000389814	UniProt Keywords	KW-0325	Glycoprotein
ADIPOQ	9606.ENSP00000389814	UniProt Keywords	KW-0372	Hormone
ADIPOQ	9606.ENSP00000389814	UniProt Keywords	KW-0379	Hydroxylation
ADIPOQ	9606.ENSP00000389814	UniProt Keywords	KW-0550	Obesity
ADIPOQ	9606.ENSP00000389814	UniProt Keywords	KW-0621	Polymorphism
ADIPOQ	9606.ENSP00000389814	UniProt Keywords	KW-0677	Repeat
ADIPOQ	9606.ENSP00000389814	UniProt Keywords	KW-0732	Signal
ADIPOQ	9606.ENSP00000389814	UniProt Keywords	KW-0964	Secreted
ADIPOQ	9606.ENSP00000389814	UniProt Keywords	KW-1015	Disulfide bond
ADIPOQ	9606.ENSP00000389814	UniProt Keywords	KW-9995	Disease
ADIPOQ	9606.ENSP00000389814	Pfam	PF00386	C1q domain
ADIPOQ	9606.ENSP00000389814	Pfam	PF01391	Collagen triple helix repeat (20 copies)
ADIPOQ	9606.ENSP00000389814	InterPro	IPR001073	C1q domain
ADIPOQ	9606.ENSP00000389814	InterPro	IPR008160	Collagen triple helix repeat
ADIPOQ	9606.ENSP00000389814	InterPro	IPR008983	Tumour necrosis factor-like domain superfamily
ADIPOQ	9606.ENSP00000389814	SMART	SM00110	Complement component C1q domain.
AHSG	9606.ENSP00000393887	GO Process	GO:0001501	Skeletal system development
AHSG	9606.ENSP00000393887	GO Process	GO:0001775	Cell activation
AHSG	9606.ENSP00000393887	GO Process	GO:0002252	Immune effector process
AHSG	9606.ENSP00000393887	GO Process	GO:0002263	Cell activation involved in immune response
AHSG	9606.ENSP00000393887	GO Process	GO:0002274	Myeloid leukocyte activation
AHSG	9606.ENSP00000393887	GO Process	GO:0002275	Myeloid cell activation involved in immune response
AHSG	9606.ENSP00000393887	GO Process	GO:0002283	Neutrophil activation involved in immune response
AHSG	9606.ENSP00000393887	GO Process	GO:0002366	Leukocyte activation involved in immune response
AHSG	9606.ENSP00000393887	GO Process	GO:0002376	Immune system process
AHSG	9606.ENSP00000393887	GO Process	GO:0002443	Leukocyte mediated immunity
AHSG	9606.ENSP00000393887	GO Process	GO:0002444	Myeloid leukocyte mediated immunity
AHSG	9606.ENSP00000393887	GO Process	GO:0002446	Neutrophil mediated immunity
AHSG	9606.ENSP00000393887	GO Process	GO:0002526	Acute inflammatory response
AHSG	9606.ENSP00000393887	GO Process	GO:0002576	Platelet degranulation
AHSG	9606.ENSP00000393887	GO Process	GO:0006464	Cellular protein modification process
AHSG	9606.ENSP00000393887	GO Process	GO:0006807	Nitrogen compound metabolic process
AHSG	9606.ENSP00000393887	GO Process	GO:0006810	Transport
AHSG	9606.ENSP00000393887	GO Process	GO:0006887	Exocytosis
AHSG	9606.ENSP00000393887	GO Process	GO:0006897	Endocytosis
AHSG	9606.ENSP00000393887	GO Process	GO:0006907	Pinocytosis
AHSG	9606.ENSP00000393887	GO Process	GO:0006950	Response to stress
AHSG	9606.ENSP00000393887	GO Process	GO:0006952	Defense response
AHSG	9606.ENSP00000393887	GO Process	GO:0006953	Acute-phase response
AHSG	9606.ENSP00000393887	GO Process	GO:0006954	Inflammatory response
AHSG	9606.ENSP00000393887	GO Process	GO:0006955	Immune response
AHSG	9606.ENSP00000393887	GO Process	GO:0007275	Multicellular organism development
AHSG	9606.ENSP00000393887	GO Process	GO:0008152	Metabolic process
AHSG	9606.ENSP00000393887	GO Process	GO:0009892	Negative regulation of metabolic process
AHSG	9606.ENSP00000393887	GO Process	GO:0009966	Regulation of signal transduction
AHSG	9606.ENSP00000393887	GO Process	GO:0009968	Negative regulation of signal transduction
AHSG	9606.ENSP00000393887	GO Process	GO:0009987	Cellular process
AHSG	9606.ENSP00000393887	GO Process	GO:0010466	Negative regulation of peptidase activity
AHSG	9606.ENSP00000393887	GO Process	GO:0010563	Negative regulation of phosphorus metabolic process
AHSG	9606.ENSP00000393887	GO Process	GO:0010605	Negative regulation of macromolecule metabolic process
AHSG	9606.ENSP00000393887	GO Process	GO:0010646	Regulation of cell communication
AHSG	9606.ENSP00000393887	GO Process	GO:0010648	Negative regulation of cell communication
AHSG	9606.ENSP00000393887	GO Process	GO:0010951	Negative regulation of endopeptidase activity
AHSG	9606.ENSP00000393887	GO Process	GO:0016192	Vesicle-mediated transport
AHSG	9606.ENSP00000393887	GO Process	GO:0019220	Regulation of phosphate metabolic process
AHSG	9606.ENSP00000393887	GO Process	GO:0019222	Regulation of metabolic process
AHSG	9606.ENSP00000393887	GO Process	GO:0019538	Protein metabolic process
AHSG	9606.ENSP00000393887	GO Process	GO:0023051	Regulation of signaling
AHSG	9606.ENSP00000393887	GO Process	GO:0023057	Negative regulation of signaling
AHSG	9606.ENSP00000393887	GO Process	GO:0030162	Regulation of proteolysis
AHSG	9606.ENSP00000393887	GO Process	GO:0030278	Regulation of ossification
AHSG	9606.ENSP00000393887	GO Process	GO:0030279	Negative regulation of ossification
AHSG	9606.ENSP00000393887	GO Process	GO:0030500	Regulation of bone mineralization
AHSG	9606.ENSP00000393887	GO Process	GO:0030502	Negative regulation of bone mineralization
AHSG	9606.ENSP00000393887	GO Process	GO:0031323	Regulation of cellular metabolic process
AHSG	9606.ENSP00000393887	GO Process	GO:0031324	Negative regulation of cellular metabolic process
AHSG	9606.ENSP00000393887	GO Process	GO:0031347	Regulation of defense response
AHSG	9606.ENSP00000393887	GO Process	GO:0032101	Regulation of response to external stimulus
AHSG	9606.ENSP00000393887	GO Process	GO:0032268	Regulation of cellular protein metabolic process
AHSG	9606.ENSP00000393887	GO Process	GO:0032269	Negative regulation of cellular protein metabolic process
AHSG	9606.ENSP00000393887	GO Process	GO:0032501	Multicellular organismal process
AHSG	9606.ENSP00000393887	GO Process	GO:0032502	Developmental process
AHSG	9606.ENSP00000393887	GO Process	GO:0032879	Regulation of localization
AHSG	9606.ENSP00000393887	GO Process	GO:0032940	Secretion by cell
AHSG	9606.ENSP00000393887	GO Process	GO:0033673	Negative regulation of kinase activity
AHSG	9606.ENSP00000393887	GO Process	GO:0036211	Protein modification process
AHSG	9606.ENSP00000393887	GO Process	GO:0036230	Granulocyte activation
AHSG	9606.ENSP00000393887	GO Process	GO:0042119	Neutrophil activation
AHSG	9606.ENSP00000393887	GO Process	GO:0042325	Regulation of phosphorylation
AHSG	9606.ENSP00000393887	GO Process	GO:0042326	Negative regulation of phosphorylation
AHSG	9606.ENSP00000393887	GO Process	GO:0043086	Negative regulation of catalytic activity
AHSG	9606.ENSP00000393887	GO Process	GO:0043170	Macromolecule metabolic process
AHSG	9606.ENSP00000393887	GO Process	GO:0043299	Leukocyte degranulation
AHSG	9606.ENSP00000393887	GO Process	GO:0043312	Neutrophil degranulation
AHSG	9606.ENSP00000393887	GO Process	GO:0043412	Macromolecule modification
AHSG	9606.ENSP00000393887	GO Process	GO:0043549	Regulation of kinase activity
AHSG	9606.ENSP00000393887	GO Process	GO:0043687	Post-translational protein modification
AHSG	9606.ENSP00000393887	GO Process	GO:0044092	Negative regulation of molecular function
AHSG	9606.ENSP00000393887	GO Process	GO:0044237	Cellular metabolic process
AHSG	9606.ENSP00000393887	GO Process	GO:0044238	Primary metabolic process
AHSG	9606.ENSP00000393887	GO Process	GO:0044260	Cellular macromolecule metabolic process
AHSG	9606.ENSP00000393887	GO Process	GO:0044267	Cellular protein metabolic process
AHSG	9606.ENSP00000393887	GO Process	GO:0045055	Regulated exocytosis
AHSG	9606.ENSP00000393887	GO Process	GO:0045321	Leukocyte activation
AHSG	9606.ENSP00000393887	GO Process	GO:0045861	Negative regulation of proteolysis
AHSG	9606.ENSP00000393887	GO Process	GO:0045936	Negative regulation of phosphate metabolic process
AHSG	9606.ENSP00000393887	GO Process	GO:0046626	Regulation of insulin receptor signaling pathway
AHSG	9606.ENSP00000393887	GO Process	GO:0046627	Negative regulation of insulin receptor signaling pathway
AHSG	9606.ENSP00000393887	GO Process	GO:0046903	Secretion
AHSG	9606.ENSP00000393887	GO Process	GO:0048518	Positive regulation of biological process
AHSG	9606.ENSP00000393887	GO Process	GO:0048519	Negative regulation of biological process
AHSG	9606.ENSP00000393887	GO Process	GO:0048522	Positive regulation of cellular process
AHSG	9606.ENSP00000393887	GO Process	GO:0048523	Negative regulation of cellular process
AHSG	9606.ENSP00000393887	GO Process	GO:0048583	Regulation of response to stimulus
AHSG	9606.ENSP00000393887	GO Process	GO:0048585	Negative regulation of response to stimulus
AHSG	9606.ENSP00000393887	GO Process	GO:0048731	System development
AHSG	9606.ENSP00000393887	GO Process	GO:0048856	Anatomical structure development
AHSG	9606.ENSP00000393887	GO Process	GO:0050727	Regulation of inflammatory response
AHSG	9606.ENSP00000393887	GO Process	GO:0050764	Regulation of phagocytosis
AHSG	9606.ENSP00000393887	GO Process	GO:0050766	Positive regulation of phagocytosis
AHSG	9606.ENSP00000393887	GO Process	GO:0050789	Regulation of biological process
AHSG	9606.ENSP00000393887	GO Process	GO:0050790	Regulation of catalytic activity
AHSG	9606.ENSP00000393887	GO Process	GO:0050793	Regulation of developmental process
AHSG	9606.ENSP00000393887	GO Process	GO:0050794	Regulation of cellular process
AHSG	9606.ENSP00000393887	GO Process	GO:0050896	Response to stimulus
AHSG	9606.ENSP00000393887	GO Process	GO:0051049	Regulation of transport
AHSG	9606.ENSP00000393887	GO Process	GO:0051050	Positive regulation of transport
AHSG	9606.ENSP00000393887	GO Process	GO:0051093	Negative regulation of developmental process
AHSG	9606.ENSP00000393887	GO Process	GO:0051171	Regulation of nitrogen compound metabolic process
AHSG	9606.ENSP00000393887	GO Process	GO:0051172	Negative regulation of nitrogen compound metabolic process
AHSG	9606.ENSP00000393887	GO Process	GO:0051174	Regulation of phosphorus metabolic process
AHSG	9606.ENSP00000393887	GO Process	GO:0051179	Localization
AHSG	9606.ENSP00000393887	GO Process	GO:0051234	Establishment of localization
AHSG	9606.ENSP00000393887	GO Process	GO:0051239	Regulation of multicellular organismal process
AHSG	9606.ENSP00000393887	GO Process	GO:0051241	Negative regulation of multicellular organismal process
AHSG	9606.ENSP00000393887	GO Process	GO:0051246	Regulation of protein metabolic process
AHSG	9606.ENSP00000393887	GO Process	GO:0051248	Negative regulation of protein metabolic process
AHSG	9606.ENSP00000393887	GO Process	GO:0051336	Regulation of hydrolase activity
AHSG	9606.ENSP00000393887	GO Process	GO:0051338	Regulation of transferase activity
AHSG	9606.ENSP00000393887	GO Process	GO:0051346	Negative regulation of hydrolase activity
AHSG	9606.ENSP00000393887	GO Process	GO:0051348	Negative regulation of transferase activity
AHSG	9606.ENSP00000393887	GO Process	GO:0051641	Cellular localization
AHSG	9606.ENSP00000393887	GO Process	GO:0051649	Establishment of localization in cell
AHSG	9606.ENSP00000393887	GO Process	GO:0052547	Regulation of peptidase activity
AHSG	9606.ENSP00000393887	GO Process	GO:0052548	Regulation of endopeptidase activity
AHSG	9606.ENSP00000393887	GO Process	GO:0060255	Regulation of macromolecule metabolic process
AHSG	9606.ENSP00000393887	GO Process	GO:0060627	Regulation of vesicle-mediated transport
AHSG	9606.ENSP00000393887	GO Process	GO:0065007	Biological regulation
AHSG	9606.ENSP00000393887	GO Process	GO:0065009	Regulation of molecular function
AHSG	9606.ENSP00000393887	GO Process	GO:0070167	Regulation of biomineral tissue development
AHSG	9606.ENSP00000393887	GO Process	GO:0070168	Negative regulation of biomineral tissue development
AHSG	9606.ENSP00000393887	GO Process	GO:0071704	Organic substance metabolic process
AHSG	9606.ENSP00000393887	GO Process	GO:0080090	Regulation of primary metabolic process
AHSG	9606.ENSP00000393887	GO Process	GO:0080134	Regulation of response to stress
AHSG	9606.ENSP00000393887	GO Process	GO:0110149	Regulation of biomineralization
AHSG	9606.ENSP00000393887	GO Process	GO:0110150	Negative regulation of biomineralization
AHSG	9606.ENSP00000393887	GO Process	GO:0140352	Export from cell
AHSG	9606.ENSP00000393887	GO Process	GO:1900076	Regulation of cellular response to insulin stimulus
AHSG	9606.ENSP00000393887	GO Process	GO:1900077	Negative regulation of cellular response to insulin stimulus
AHSG	9606.ENSP00000393887	GO Process	GO:1901564	Organonitrogen compound metabolic process
AHSG	9606.ENSP00000393887	GO Process	GO:2000026	Regulation of multicellular organismal development
AHSG	9606.ENSP00000393887	GO Function	GO:0004857	Enzyme inhibitor activity
AHSG	9606.ENSP00000393887	GO Function	GO:0004866	Endopeptidase inhibitor activity
AHSG	9606.ENSP00000393887	GO Function	GO:0004869	Cysteine-type endopeptidase inhibitor activity
AHSG	9606.ENSP00000393887	GO Function	GO:0019207	Kinase regulator activity
AHSG	9606.ENSP00000393887	GO Function	GO:0019210	Kinase inhibitor activity
AHSG	9606.ENSP00000393887	GO Function	GO:0030234	Enzyme regulator activity
AHSG	9606.ENSP00000393887	GO Function	GO:0030414	Peptidase inhibitor activity
AHSG	9606.ENSP00000393887	GO Function	GO:0061134	Peptidase regulator activity
AHSG	9606.ENSP00000393887	GO Function	GO:0061135	Endopeptidase regulator activity
AHSG	9606.ENSP00000393887	GO Function	GO:0098772	Molecular function regulator
AHSG	9606.ENSP00000393887	GO Component	GO:0005576	Extracellular region
AHSG	9606.ENSP00000393887	GO Component	GO:0005615	Extracellular space
AHSG	9606.ENSP00000393887	GO Component	GO:0005622	Intracellular
AHSG	9606.ENSP00000393887	GO Component	GO:0005737	Cytoplasm
AHSG	9606.ENSP00000393887	GO Component	GO:0005783	Endoplasmic reticulum
AHSG	9606.ENSP00000393887	GO Component	GO:0005788	Endoplasmic reticulum lumen
AHSG	9606.ENSP00000393887	GO Component	GO:0005794	Golgi apparatus
AHSG	9606.ENSP00000393887	GO Component	GO:0012505	Endomembrane system
AHSG	9606.ENSP00000393887	GO Component	GO:0030141	Secretory granule
AHSG	9606.ENSP00000393887	GO Component	GO:0031012	Extracellular matrix
AHSG	9606.ENSP00000393887	GO Component	GO:0031091	Platelet alpha granule
AHSG	9606.ENSP00000393887	GO Component	GO:0031093	Platelet alpha granule lumen
AHSG	9606.ENSP00000393887	GO Component	GO:0031410	Cytoplasmic vesicle
AHSG	9606.ENSP00000393887	GO Component	GO:0031974	Membrane-enclosed lumen
AHSG	9606.ENSP00000393887	GO Component	GO:0031982	Vesicle
AHSG	9606.ENSP00000393887	GO Component	GO:0031983	Vesicle lumen
AHSG	9606.ENSP00000393887	GO Component	GO:0034774	Secretory granule lumen
AHSG	9606.ENSP00000393887	GO Component	GO:0043226	Organelle
AHSG	9606.ENSP00000393887	GO Component	GO:0043227	Membrane-bounded organelle
AHSG	9606.ENSP00000393887	GO Component	GO:0043229	Intracellular organelle
AHSG	9606.ENSP00000393887	GO Component	GO:0043230	Extracellular organelle
AHSG	9606.ENSP00000393887	GO Component	GO:0043231	Intracellular membrane-bounded organelle
AHSG	9606.ENSP00000393887	GO Component	GO:0043233	Organelle lumen
AHSG	9606.ENSP00000393887	GO Component	GO:0060205	Cytoplasmic vesicle lumen
AHSG	9606.ENSP00000393887	GO Component	GO:0062023	Collagen-containing extracellular matrix
AHSG	9606.ENSP00000393887	GO Component	GO:0070013	Intracellular organelle lumen
AHSG	9606.ENSP00000393887	GO Component	GO:0070062	Extracellular exosome
AHSG	9606.ENSP00000393887	GO Component	GO:0072562	Blood microparticle
AHSG	9606.ENSP00000393887	GO Component	GO:0097708	Intracellular vesicle
AHSG	9606.ENSP00000393887	GO Component	GO:0099503	Secretory vesicle
AHSG	9606.ENSP00000393887	GO Component	GO:0110165	Cellular anatomical entity
AHSG	9606.ENSP00000393887	GO Component	GO:1903561	Extracellular vesicle
AHSG	9606.ENSP00000393887	STRING clusters	CL:19705	Mixed, incl. Complement and coagulation cascades, and lipoprotein particle
AHSG	9606.ENSP00000393887	STRING clusters	CL:19706	Mixed, incl. Complement and coagulation cascades, and lipoprotein particle
AHSG	9606.ENSP00000393887	STRING clusters	CL:19707	Mixed, incl. Formation of Fibrin Clot (Clotting Cascade), and lipoprotein particle
AHSG	9606.ENSP00000393887	STRING clusters	CL:19708	Mixed, incl. Formation of Fibrin Clot (Clotting Cascade), and serine-type endopeptidase inhibitor activity
AHSG	9606.ENSP00000393887	STRING clusters	CL:19709	Mixed, incl. Formation of Fibrin Clot (Clotting Cascade), and ACE inhibitor pathway
AHSG	9606.ENSP00000393887	STRING clusters	CL:19710	Hemostasis, and SERine Proteinase INhibitors
AHSG	9606.ENSP00000393887	STRING clusters	CL:19711	Hemostasis, and Retinoid cycle disease events
AHSG	9606.ENSP00000393887	STRING clusters	CL:19713	Hemostasis, and Proteinase inhibitor I25C, fetuin, conserved site
AHSG	9606.ENSP00000393887	STRING clusters	CL:19715	COVID-19, thrombosis and anticoagulation, and regulation of fibrinolysis
AHSG	9606.ENSP00000393887	STRING clusters	CL:19717	Mixed, incl. Proteinase inhibitor I25C, fetuin, conserved site, and Protein AMBP
AHSG	9606.ENSP00000393887	Reactome	HSA-109582	Hemostasis
AHSG	9606.ENSP00000393887	Reactome	HSA-114608	Platelet degranulation
AHSG	9606.ENSP00000393887	Reactome	HSA-168249	Innate Immune System
AHSG	9606.ENSP00000393887	Reactome	HSA-168256	Immune System
AHSG	9606.ENSP00000393887	Reactome	HSA-381426	Regulation of Insulin-like Growth Factor (IGF) transport and uptake by Insulin-like Growth Factor Binding Proteins (IGFBPs)
AHSG	9606.ENSP00000393887	Reactome	HSA-392499	Metabolism of proteins
AHSG	9606.ENSP00000393887	Reactome	HSA-597592	Post-translational protein modification
AHSG	9606.ENSP00000393887	Reactome	HSA-6798695	Neutrophil degranulation
AHSG	9606.ENSP00000393887	Reactome	HSA-76002	Platelet activation, signaling and aggregation
AHSG	9606.ENSP00000393887	Reactome	HSA-76005	Response to elevated platelet cytosolic Ca2+
AHSG	9606.ENSP00000393887	Reactome	HSA-8957275	Post-translational protein phosphorylation
AHSG	9606.ENSP00000393887	DISEASES	DOID:0014667	Disease of metabolism
AHSG	9606.ENSP00000393887	DISEASES	DOID:0050032	Mineral metabolism disease
AHSG	9606.ENSP00000393887	DISEASES	DOID:0050117	Disease by infectious agent
AHSG	9606.ENSP00000393887	DISEASES	DOID:0050204	Epstein-Barr virus hepatitis
AHSG	9606.ENSP00000393887	DISEASES	DOID:0060158	Acquired metabolic disease
AHSG	9606.ENSP00000393887	DISEASES	DOID:10575	Calcium metabolism disease
AHSG	9606.ENSP00000393887	DISEASES	DOID:16	Integumentary system disease
AHSG	9606.ENSP00000393887	DISEASES	DOID:182	Calcinosis
AHSG	9606.ENSP00000393887	DISEASES	DOID:1884	Viral hepatitis
AHSG	9606.ENSP00000393887	DISEASES	DOID:2237	Hepatitis
AHSG	9606.ENSP00000393887	DISEASES	DOID:3118	Hepatobiliary disease
AHSG	9606.ENSP00000393887	DISEASES	DOID:4	Disease
AHSG	9606.ENSP00000393887	DISEASES	DOID:409	Liver disease
AHSG	9606.ENSP00000393887	DISEASES	DOID:421	Hair disease
AHSG	9606.ENSP00000393887	DISEASES	DOID:4535	Hypotrichosis
AHSG	9606.ENSP00000393887	DISEASES	DOID:4734	Calciphylaxis
AHSG	9606.ENSP00000393887	DISEASES	DOID:7	Disease of anatomical entity
AHSG	9606.ENSP00000393887	DISEASES	DOID:77	Gastrointestinal system disease
AHSG	9606.ENSP00000393887	DISEASES	DOID:934	Viral infectious disease
AHSG	9606.ENSP00000393887	TISSUES	BTO:0000000	Tissues, cell types and enzyme sources
AHSG	9606.ENSP00000393887	TISSUES	BTO:0000042	Animal
AHSG	9606.ENSP00000393887	TISSUES	BTO:0000081	Reproductive system
AHSG	9606.ENSP00000393887	TISSUES	BTO:0000083	Female reproductive system
AHSG	9606.ENSP00000393887	TISSUES	BTO:0000089	Blood
AHSG	9606.ENSP00000393887	TISSUES	BTO:0000131	Blood plasma
AHSG	9606.ENSP00000393887	TISSUES	BTO:0000132	Blood platelet
AHSG	9606.ENSP00000393887	TISSUES	BTO:0000141	Bone marrow
AHSG	9606.ENSP00000393887	TISSUES	BTO:0000149	Breast
AHSG	9606.ENSP00000393887	TISSUES	BTO:0000227	Central nervous system
AHSG	9606.ENSP00000393887	TISSUES	BTO:0000230	Subarachnoid space
AHSG	9606.ENSP00000393887	TISSUES	BTO:0000237	Cerebrospinal fluid
AHSG	9606.ENSP00000393887	TISSUES	BTO:0000254	Female reproductive gland
AHSG	9606.ENSP00000393887	TISSUES	BTO:0000345	Digestive gland
AHSG	9606.ENSP00000393887	TISSUES	BTO:0000421	Connective tissue
AHSG	9606.ENSP00000393887	TISSUES	BTO:0000431	Excretory gland
AHSG	9606.ENSP00000393887	TISSUES	BTO:0000522	Gland
AHSG	9606.ENSP00000393887	TISSUES	BTO:0000570	Hematopoietic system
AHSG	9606.ENSP00000393887	TISSUES	BTO:0000759	Liver
AHSG	9606.ENSP00000393887	TISSUES	BTO:0000817	Mammary gland
AHSG	9606.ENSP00000393887	TISSUES	BTO:0000818	Spinal column
AHSG	9606.ENSP00000393887	TISSUES	BTO:0001202	Saliva
AHSG	9606.ENSP00000393887	TISSUES	BTO:0001279	Spinal cord
AHSG	9606.ENSP00000393887	TISSUES	BTO:0001368	Thorax
AHSG	9606.ENSP00000393887	TISSUES	BTO:0001484	Nervous system
AHSG	9606.ENSP00000393887	TISSUES	BTO:0001486	Skeletal system
AHSG	9606.ENSP00000393887	TISSUES	BTO:0001488	Endocrine gland
AHSG	9606.ENSP00000393887	TISSUES	BTO:0001489	Whole body
AHSG	9606.ENSP00000393887	TISSUES	BTO:0001491	Viscus
AHSG	9606.ENSP00000393887	TISSUES	BTO:0001493	Trunk
AHSG	9606.ENSP00000393887	TISSUES	BTO:0003091	Urogenital system
AHSG	9606.ENSP00000393887	TISSUES	BTO:0004238	Interstitial cell
AHSG	9606.ENSP00000393887	TISSUES	BTO:0004850	Bone marrow cell
AHSG	9606.ENSP00000393887	TISSUES	BTO:0005288	CL-48 cell
AHSG	9606.ENSP00000393887	COMPARTMENTS	GOCC:0005576	Extracellular region
AHSG	9606.ENSP00000393887	COMPARTMENTS	GOCC:0005615	Extracellular space
AHSG	9606.ENSP00000393887	COMPARTMENTS	GOCC:0005622	Intracellular
AHSG	9606.ENSP00000393887	COMPARTMENTS	GOCC:0005737	Cytoplasm
AHSG	9606.ENSP00000393887	COMPARTMENTS	GOCC:0012505	Endomembrane system
AHSG	9606.ENSP00000393887	COMPARTMENTS	GOCC:0030141	Secretory granule
AHSG	9606.ENSP00000393887	COMPARTMENTS	GOCC:0031091	Platelet alpha granule
AHSG	9606.ENSP00000393887	COMPARTMENTS	GOCC:0031093	Platelet alpha granule lumen
AHSG	9606.ENSP00000393887	COMPARTMENTS	GOCC:0031410	Cytoplasmic vesicle
AHSG	9606.ENSP00000393887	COMPARTMENTS	GOCC:0031974	Membrane-enclosed lumen
AHSG	9606.ENSP00000393887	COMPARTMENTS	GOCC:0031982	Vesicle
AHSG	9606.ENSP00000393887	COMPARTMENTS	GOCC:0031983	Vesicle lumen
AHSG	9606.ENSP00000393887	COMPARTMENTS	GOCC:0034774	Secretory granule lumen
AHSG	9606.ENSP00000393887	COMPARTMENTS	GOCC:0043226	Organelle
AHSG	9606.ENSP00000393887	COMPARTMENTS	GOCC:0043227	Membrane-bounded organelle
AHSG	9606.ENSP00000393887	COMPARTMENTS	GOCC:0043229	Intracellular organelle
AHSG	9606.ENSP00000393887	COMPARTMENTS	GOCC:0043230	Extracellular organelle
AHSG	9606.ENSP00000393887	COMPARTMENTS	GOCC:0043233	Organelle lumen
AHSG	9606.ENSP00000393887	COMPARTMENTS	GOCC:0060205	Cytoplasmic vesicle lumen
AHSG	9606.ENSP00000393887	COMPARTMENTS	GOCC:0070013	Intracellular organelle lumen
AHSG	9606.ENSP00000393887	COMPARTMENTS	GOCC:0070062	Extracellular exosome
AHSG	9606.ENSP00000393887	COMPARTMENTS	GOCC:0072562	Blood microparticle
AHSG	9606.ENSP00000393887	COMPARTMENTS	GOCC:0097708	Intracellular vesicle
AHSG	9606.ENSP00000393887	COMPARTMENTS	GOCC:0099503	Secretory vesicle
AHSG	9606.ENSP00000393887	COMPARTMENTS	GOCC:0110165	Cellular anatomical entity
AHSG	9606.ENSP00000393887	COMPARTMENTS	GOCC:1903561	Extracellular vesicle
AHSG	9606.ENSP00000393887	Monarch	EFO:0004747	Protein measurement
AHSG	9606.ENSP00000393887	Monarch	EFO:0007937	Blood protein measurement
AHSG	9606.ENSP00000393887	Monarch	EFO:0008020	alpha-2-HS-glycoprotein measurement
AHSG	9606.ENSP00000393887	Monarch	HP:0000078	Abnormality of the genital system
AHSG	9606.ENSP00000393887	Monarch	HP:0000118	Phenotypic abnormality
AHSG	9606.ENSP00000393887	Monarch	HP:0000152	Abnormality of head or neck
AHSG	9606.ENSP00000393887	Monarch	HP:0000234	Abnormality of the head
AHSG	9606.ENSP00000393887	Monarch	HP:0000252	Microcephaly
AHSG	9606.ENSP00000393887	Monarch	HP:0000271	Abnormality of the face
AHSG	9606.ENSP00000393887	Monarch	HP:0000315	Abnormality of the orbital region
AHSG	9606.ENSP00000393887	Monarch	HP:0000356	Abnormality of the outer ear
AHSG	9606.ENSP00000393887	Monarch	HP:0000364	Hearing abnormality
AHSG	9606.ENSP00000393887	Monarch	HP:0000365	Hearing impairment
AHSG	9606.ENSP00000393887	Monarch	HP:0000366	Abnormality of the nose
AHSG	9606.ENSP00000393887	Monarch	HP:0000377	Abnormality of the pinna
AHSG	9606.ENSP00000393887	Monarch	HP:0000400	Macrotia
AHSG	9606.ENSP00000393887	Monarch	HP:0000478	Abnormality of the eye
AHSG	9606.ENSP00000393887	Monarch	HP:0000504	Abnormality of vision
AHSG	9606.ENSP00000393887	Monarch	HP:0000534	Abnormal eyebrow morphology
AHSG	9606.ENSP00000393887	Monarch	HP:0000598	Abnormality of the ear
AHSG	9606.ENSP00000393887	Monarch	HP:0000613	Photophobia
AHSG	9606.ENSP00000393887	Monarch	HP:0000707	Abnormality of the nervous system
AHSG	9606.ENSP00000393887	Monarch	HP:0000708	Behavioral abnormality
AHSG	9606.ENSP00000393887	Monarch	HP:0000815	Hypergonadotropic hypogonadism
AHSG	9606.ENSP00000393887	Monarch	HP:0000818	Abnormality of the endocrine system
AHSG	9606.ENSP00000393887	Monarch	HP:0000924	Abnormality of the skeletal system
AHSG	9606.ENSP00000393887	Monarch	HP:0000925	Abnormality of the vertebral column
AHSG	9606.ENSP00000393887	Monarch	HP:0000929	Abnormal skull morphology
AHSG	9606.ENSP00000393887	Monarch	HP:0000951	Abnormality of the skin
AHSG	9606.ENSP00000393887	Monarch	HP:0001072	Thickened skin
AHSG	9606.ENSP00000393887	Monarch	HP:0001155	Abnormality of the hand
AHSG	9606.ENSP00000393887	Monarch	HP:0001156	Brachydactyly
AHSG	9606.ENSP00000393887	Monarch	HP:0001171	Split hand
AHSG	9606.ENSP00000393887	Monarch	HP:0001249	Intellectual disability
AHSG	9606.ENSP00000393887	Monarch	HP:0001250	Seizure
AHSG	9606.ENSP00000393887	Monarch	HP:0001252	Hypotonia
AHSG	9606.ENSP00000393887	Monarch	HP:0001273	Abnormal corpus callosum morphology
AHSG	9606.ENSP00000393887	Monarch	HP:0001371	Flexion contracture
AHSG	9606.ENSP00000393887	Monarch	HP:0001507	Growth abnormality
AHSG	9606.ENSP00000393887	Monarch	HP:0001510	Growth delay
AHSG	9606.ENSP00000393887	Monarch	HP:0001574	Abnormality of the integument
AHSG	9606.ENSP00000393887	Monarch	HP:0001595	Abnormal hair morphology
AHSG	9606.ENSP00000393887	Monarch	HP:0001596	Alopecia
AHSG	9606.ENSP00000393887	Monarch	HP:0001965	Abnormal scalp morphology
AHSG	9606.ENSP00000393887	Monarch	HP:0002011	Morphological central nervous system abnormality
AHSG	9606.ENSP00000393887	Monarch	HP:0002209	Sparse scalp hair
AHSG	9606.ENSP00000393887	Monarch	HP:0002231	Sparse body hair
AHSG	9606.ENSP00000393887	Monarch	HP:0002353	EEG abnormality
AHSG	9606.ENSP00000393887	Monarch	HP:0002500	Abnormal cerebral white matter morphology
AHSG	9606.ENSP00000393887	Monarch	HP:0002650	Scoliosis
AHSG	9606.ENSP00000393887	Monarch	HP:0002750	Delayed skeletal maturation
AHSG	9606.ENSP00000393887	Monarch	HP:0002817	Abnormality of the upper limb
AHSG	9606.ENSP00000393887	Monarch	HP:0003011	Abnormality of the musculature
AHSG	9606.ENSP00000393887	Monarch	HP:0003549	Abnormality of connective tissue
AHSG	9606.ENSP00000393887	Monarch	HP:0003808	Abnormal muscle tone
AHSG	9606.ENSP00000393887	Monarch	HP:0004322	Short stature
AHSG	9606.ENSP00000393887	Monarch	HP:0005105	Abnormal nasal morphology
AHSG	9606.ENSP00000393887	Monarch	HP:0005922	Abnormal hand morphology
AHSG	9606.ENSP00000393887	Monarch	HP:0008064	Ichthyosis
AHSG	9606.ENSP00000393887	Monarch	HP:0008070	Sparse hair
AHSG	9606.ENSP00000393887	Monarch	HP:0010674	Abnormality of the curvature of the vertebral column
AHSG	9606.ENSP00000393887	Monarch	HP:0011121	Abnormality of skin morphology
AHSG	9606.ENSP00000393887	Monarch	HP:0011138	Abnormality of skin adnexa morphology
AHSG	9606.ENSP00000393887	Monarch	HP:0011297	Abnormal digit morphology
AHSG	9606.ENSP00000393887	Monarch	HP:0011362	Abnormal hair quantity
AHSG	9606.ENSP00000393887	Monarch	HP:0011368	Epidermal thickening
AHSG	9606.ENSP00000393887	Monarch	HP:0011446	Abnormality of higher mental function
AHSG	9606.ENSP00000393887	Monarch	HP:0011804	Abnormal muscle physiology
AHSG	9606.ENSP00000393887	Monarch	HP:0011805	Abnormal skeletal muscle morphology
AHSG	9606.ENSP00000393887	Monarch	HP:0011842	Abnormal skeletal morphology
AHSG	9606.ENSP00000393887	Monarch	HP:0011927	Short digit
AHSG	9606.ENSP00000393887	Monarch	HP:0012443	Abnormality of brain morphology
AHSG	9606.ENSP00000393887	Monarch	HP:0012638	Abnormal nervous system physiology
AHSG	9606.ENSP00000393887	Monarch	HP:0012759	Neurodevelopmental abnormality
AHSG	9606.ENSP00000393887	Monarch	HP:0030669	Abnormal ocular adnexa morphology
AHSG	9606.ENSP00000393887	Monarch	HP:0031703	Abnormal ear morphology
AHSG	9606.ENSP00000393887	Monarch	HP:0032039	Abnormality of the ocular adnexa
AHSG	9606.ENSP00000393887	Monarch	HP:0040064	Abnormality of limbs
AHSG	9606.ENSP00000393887	Monarch	HP:0100037	Abnormality of the scalp hair
AHSG	9606.ENSP00000393887	Monarch	HP:0100257	Ectrodactyly
AHSG	9606.ENSP00000393887	Monarch	HP:0100543	Cognitive impairment
AHSG	9606.ENSP00000393887	Monarch	HP:0100840	Aplasia/Hypoplasia of the eyebrow
AHSG	9606.ENSP00000393887	Monarch	HP:0200011	Abnormal length of corpus callosum
AHSG	9606.ENSP00000393887	Monarch	HP:0200012	Short corpus callosum
AHSG	9606.ENSP00000393887	UniProt Keywords	KW-0225	Disease mutation
AHSG	9606.ENSP00000393887	UniProt Keywords	KW-0325	Glycoprotein
AHSG	9606.ENSP00000393887	UniProt Keywords	KW-0495	Mineral balance
AHSG	9606.ENSP00000393887	UniProt Keywords	KW-0597	Phosphoprotein
AHSG	9606.ENSP00000393887	UniProt Keywords	KW-0621	Polymorphism
AHSG	9606.ENSP00000393887	UniProt Keywords	KW-0677	Repeat
AHSG	9606.ENSP00000393887	UniProt Keywords	KW-0732	Signal
AHSG	9606.ENSP00000393887	UniProt Keywords	KW-0964	Secreted
AHSG	9606.ENSP00000393887	UniProt Keywords	KW-0991	Mental retardation
AHSG	9606.ENSP00000393887	UniProt Keywords	KW-1015	Disulfide bond
AHSG	9606.ENSP00000393887	UniProt Keywords	KW-1063	Hypotrichosis
AHSG	9606.ENSP00000393887	UniProt Keywords	KW-9995	Disease
AHSG	9606.ENSP00000393887	Pfam	PF00031	Cystatin domain
AHSG	9606.ENSP00000393887	InterPro	IPR000010	Cystatin domain
AHSG	9606.ENSP00000393887	InterPro	IPR001363	Proteinase inhibitor I25C, fetuin, conserved site
AHSG	9606.ENSP00000393887	InterPro	IPR025760	Fetuin-A-type cystatin domain
AHSG	9606.ENSP00000393887	SMART	SM00043	Cystatin-like domain
APOA4	9606.ENSP00000350425	GO Process	GO:0000302	Response to reactive oxygen species
APOA4	9606.ENSP00000350425	GO Process	GO:0000303	Response to superoxide
APOA4	9606.ENSP00000350425	GO Process	GO:0000305	Response to oxygen radical
APOA4	9606.ENSP00000350425	GO Process	GO:0001523	Retinoid metabolic process
APOA4	9606.ENSP00000350425	GO Process	GO:0002227	Innate immune response in mucosa
APOA4	9606.ENSP00000350425	GO Process	GO:0002251	Organ or tissue specific immune response
APOA4	9606.ENSP00000350425	GO Process	GO:0002376	Immune system process
APOA4	9606.ENSP00000350425	GO Process	GO:0002385	Mucosal immune response
APOA4	9606.ENSP00000350425	GO Process	GO:0006066	Alcohol metabolic process
APOA4	9606.ENSP00000350425	GO Process	GO:0006629	Lipid metabolic process
APOA4	9606.ENSP00000350425	GO Process	GO:0006644	Phospholipid metabolic process
APOA4	9606.ENSP00000350425	GO Process	GO:0006650	Glycerophospholipid metabolic process
APOA4	9606.ENSP00000350425	GO Process	GO:0006694	Steroid biosynthetic process
APOA4	9606.ENSP00000350425	GO Process	GO:0006695	Cholesterol biosynthetic process
APOA4	9606.ENSP00000350425	GO Process	GO:0006720	Isoprenoid metabolic process
APOA4	9606.ENSP00000350425	GO Process	GO:0006721	Terpenoid metabolic process
APOA4	9606.ENSP00000350425	GO Process	GO:0006793	Phosphorus metabolic process
APOA4	9606.ENSP00000350425	GO Process	GO:0006796	Phosphate-containing compound metabolic process
APOA4	9606.ENSP00000350425	GO Process	GO:0006801	Superoxide metabolic process
APOA4	9606.ENSP00000350425	GO Process	GO:0006807	Nitrogen compound metabolic process
APOA4	9606.ENSP00000350425	GO Process	GO:0006810	Transport
APOA4	9606.ENSP00000350425	GO Process	GO:0006811	Ion transport
APOA4	9606.ENSP00000350425	GO Process	GO:0006820	Anion transport
APOA4	9606.ENSP00000350425	GO Process	GO:0006869	Lipid transport
APOA4	9606.ENSP00000350425	GO Process	GO:0006950	Response to stress
APOA4	9606.ENSP00000350425	GO Process	GO:0006952	Defense response
APOA4	9606.ENSP00000350425	GO Process	GO:0006955	Immune response
APOA4	9606.ENSP00000350425	GO Process	GO:0006979	Response to oxidative stress
APOA4	9606.ENSP00000350425	GO Process	GO:0006982	Response to lipid hydroperoxide
APOA4	9606.ENSP00000350425	GO Process	GO:0007155	Cell adhesion
APOA4	9606.ENSP00000350425	GO Process	GO:0007159	Leukocyte cell-cell adhesion
APOA4	9606.ENSP00000350425	GO Process	GO:0008152	Metabolic process
APOA4	9606.ENSP00000350425	GO Process	GO:0008202	Steroid metabolic process
APOA4	9606.ENSP00000350425	GO Process	GO:0008203	Cholesterol metabolic process
APOA4	9606.ENSP00000350425	GO Process	GO:0008610	Lipid biosynthetic process
APOA4	9606.ENSP00000350425	GO Process	GO:0009056	Catabolic process
APOA4	9606.ENSP00000350425	GO Process	GO:0009058	Biosynthetic process
APOA4	9606.ENSP00000350425	GO Process	GO:0009605	Response to external stimulus
APOA4	9606.ENSP00000350425	GO Process	GO:0009607	Response to biotic stimulus
APOA4	9606.ENSP00000350425	GO Process	GO:0009636	Response to toxic substance
APOA4	9606.ENSP00000350425	GO Process	GO:0009889	Regulation of biosynthetic process
APOA4	9606.ENSP00000350425	GO Process	GO:0009891	Positive regulation of biosynthetic process
APOA4	9606.ENSP00000350425	GO Process	GO:0009893	Positive regulation of metabolic process
APOA4	9606.ENSP00000350425	GO Process	GO:0009894	Regulation of catabolic process
APOA4	9606.ENSP00000350425	GO Process	GO:0009896	Positive regulation of catabolic process
APOA4	9606.ENSP00000350425	GO Process	GO:0009987	Cellular process
APOA4	9606.ENSP00000350425	GO Process	GO:0010033	Response to organic substance
APOA4	9606.ENSP00000350425	GO Process	GO:0010035	Response to inorganic substance
APOA4	9606.ENSP00000350425	GO Process	GO:0010565	Regulation of cellular ketone metabolic process
APOA4	9606.ENSP00000350425	GO Process	GO:0010872	Regulation of cholesterol esterification
APOA4	9606.ENSP00000350425	GO Process	GO:0010873	Positive regulation of cholesterol esterification
APOA4	9606.ENSP00000350425	GO Process	GO:0010876	Lipid localization
APOA4	9606.ENSP00000350425	GO Process	GO:0010896	Regulation of triglyceride catabolic process
APOA4	9606.ENSP00000350425	GO Process	GO:0010898	Positive regulation of triglyceride catabolic process
APOA4	9606.ENSP00000350425	GO Process	GO:0014070	Response to organic cyclic compound
APOA4	9606.ENSP00000350425	GO Process	GO:0015711	Organic anion transport
APOA4	9606.ENSP00000350425	GO Process	GO:0015748	Organophosphate ester transport
APOA4	9606.ENSP00000350425	GO Process	GO:0015850	Organic hydroxy compound transport
APOA4	9606.ENSP00000350425	GO Process	GO:0015914	Phospholipid transport
APOA4	9606.ENSP00000350425	GO Process	GO:0015918	Sterol transport
APOA4	9606.ENSP00000350425	GO Process	GO:0016042	Lipid catabolic process
APOA4	9606.ENSP00000350425	GO Process	GO:0016043	Cellular component organization
APOA4	9606.ENSP00000350425	GO Process	GO:0016101	Diterpenoid metabolic process
APOA4	9606.ENSP00000350425	GO Process	GO:0016125	Sterol metabolic process
APOA4	9606.ENSP00000350425	GO Process	GO:0016126	Sterol biosynthetic process
APOA4	9606.ENSP00000350425	GO Process	GO:0019216	Regulation of lipid metabolic process
APOA4	9606.ENSP00000350425	GO Process	GO:0019217	Regulation of fatty acid metabolic process
APOA4	9606.ENSP00000350425	GO Process	GO:0019218	Regulation of steroid metabolic process
APOA4	9606.ENSP00000350425	GO Process	GO:0019222	Regulation of metabolic process
APOA4	9606.ENSP00000350425	GO Process	GO:0019430	Removal of superoxide radicals
APOA4	9606.ENSP00000350425	GO Process	GO:0019538	Protein metabolic process
APOA4	9606.ENSP00000350425	GO Process	GO:0019637	Organophosphate metabolic process
APOA4	9606.ENSP00000350425	GO Process	GO:0022607	Cellular component assembly
APOA4	9606.ENSP00000350425	GO Process	GO:0022610	Biological adhesion
APOA4	9606.ENSP00000350425	GO Process	GO:0030300	Regulation of intestinal cholesterol absorption
APOA4	9606.ENSP00000350425	GO Process	GO:0030301	Cholesterol transport
APOA4	9606.ENSP00000350425	GO Process	GO:0031323	Regulation of cellular metabolic process
APOA4	9606.ENSP00000350425	GO Process	GO:0031325	Positive regulation of cellular metabolic process
APOA4	9606.ENSP00000350425	GO Process	GO:0031326	Regulation of cellular biosynthetic process
APOA4	9606.ENSP00000350425	GO Process	GO:0031328	Positive regulation of cellular biosynthetic process
APOA4	9606.ENSP00000350425	GO Process	GO:0031329	Regulation of cellular catabolic process
APOA4	9606.ENSP00000350425	GO Process	GO:0031331	Positive regulation of cellular catabolic process
APOA4	9606.ENSP00000350425	GO Process	GO:0032368	Regulation of lipid transport
APOA4	9606.ENSP00000350425	GO Process	GO:0032371	Regulation of sterol transport
APOA4	9606.ENSP00000350425	GO Process	GO:0032374	Regulation of cholesterol transport
APOA4	9606.ENSP00000350425	GO Process	GO:0032501	Multicellular organismal process
APOA4	9606.ENSP00000350425	GO Process	GO:0032879	Regulation of localization
APOA4	9606.ENSP00000350425	GO Process	GO:0033036	Macromolecule localization
APOA4	9606.ENSP00000350425	GO Process	GO:0033194	Response to hydroperoxide
APOA4	9606.ENSP00000350425	GO Process	GO:0033344	Cholesterol efflux
APOA4	9606.ENSP00000350425	GO Process	GO:0033554	Cellular response to stress
APOA4	9606.ENSP00000350425	GO Process	GO:0033700	Phospholipid efflux
APOA4	9606.ENSP00000350425	GO Process	GO:0034367	Protein-containing complex remodeling
APOA4	9606.ENSP00000350425	GO Process	GO:0034368	Protein-lipid complex remodeling
APOA4	9606.ENSP00000350425	GO Process	GO:0034369	Plasma lipoprotein particle remodeling
APOA4	9606.ENSP00000350425	GO Process	GO:0034370	Triglyceride-rich lipoprotein particle remodeling
APOA4	9606.ENSP00000350425	GO Process	GO:0034371	Chylomicron remodeling
APOA4	9606.ENSP00000350425	GO Process	GO:0034372	Very-low-density lipoprotein particle remodeling
APOA4	9606.ENSP00000350425	GO Process	GO:0034375	High-density lipoprotein particle remodeling
APOA4	9606.ENSP00000350425	GO Process	GO:0034377	Plasma lipoprotein particle assembly
APOA4	9606.ENSP00000350425	GO Process	GO:0034378	Chylomicron assembly
APOA4	9606.ENSP00000350425	GO Process	GO:0034380	High-density lipoprotein particle assembly
APOA4	9606.ENSP00000350425	GO Process	GO:0034444	Regulation of plasma lipoprotein oxidation
APOA4	9606.ENSP00000350425	GO Process	GO:0034445	Negative regulation of plasma lipoprotein oxidation
APOA4	9606.ENSP00000350425	GO Process	GO:0034599	Cellular response to oxidative stress
APOA4	9606.ENSP00000350425	GO Process	GO:0034614	Cellular response to reactive oxygen species
APOA4	9606.ENSP00000350425	GO Process	GO:0035634	Response to stilbenoid
APOA4	9606.ENSP00000350425	GO Process	GO:0042157	Lipoprotein metabolic process
APOA4	9606.ENSP00000350425	GO Process	GO:0042221	Response to chemical
APOA4	9606.ENSP00000350425	GO Process	GO:0042304	Regulation of fatty acid biosynthetic process
APOA4	9606.ENSP00000350425	GO Process	GO:0042592	Homeostatic process
APOA4	9606.ENSP00000350425	GO Process	GO:0042632	Cholesterol homeostasis
APOA4	9606.ENSP00000350425	GO Process	GO:0042743	Hydrogen peroxide metabolic process
APOA4	9606.ENSP00000350425	GO Process	GO:0042744	Hydrogen peroxide catabolic process
APOA4	9606.ENSP00000350425	GO Process	GO:0043085	Positive regulation of catalytic activity
APOA4	9606.ENSP00000350425	GO Process	GO:0043170	Macromolecule metabolic process
APOA4	9606.ENSP00000350425	GO Process	GO:0043207	Response to external biotic stimulus
APOA4	9606.ENSP00000350425	GO Process	GO:0043691	Reverse cholesterol transport
APOA4	9606.ENSP00000350425	GO Process	GO:0043933	Protein-containing complex subunit organization
APOA4	9606.ENSP00000350425	GO Process	GO:0044057	Regulation of system process
APOA4	9606.ENSP00000350425	GO Process	GO:0044058	Regulation of digestive system process
APOA4	9606.ENSP00000350425	GO Process	GO:0044085	Cellular component biogenesis
APOA4	9606.ENSP00000350425	GO Process	GO:0044093	Positive regulation of molecular function
APOA4	9606.ENSP00000350425	GO Process	GO:0044237	Cellular metabolic process
APOA4	9606.ENSP00000350425	GO Process	GO:0044238	Primary metabolic process
APOA4	9606.ENSP00000350425	GO Process	GO:0044248	Cellular catabolic process
APOA4	9606.ENSP00000350425	GO Process	GO:0044255	Cellular lipid metabolic process
APOA4	9606.ENSP00000350425	GO Process	GO:0044260	Cellular macromolecule metabolic process
APOA4	9606.ENSP00000350425	GO Process	GO:0044267	Cellular protein metabolic process
APOA4	9606.ENSP00000350425	GO Process	GO:0044281	Small molecule metabolic process
APOA4	9606.ENSP00000350425	GO Process	GO:0044283	Small molecule biosynthetic process
APOA4	9606.ENSP00000350425	GO Process	GO:0044419	Interspecies interaction between organisms
APOA4	9606.ENSP00000350425	GO Process	GO:0045087	Innate immune response
APOA4	9606.ENSP00000350425	GO Process	GO:0045723	Positive regulation of fatty acid biosynthetic process
APOA4	9606.ENSP00000350425	GO Process	GO:0045834	Positive regulation of lipid metabolic process
APOA4	9606.ENSP00000350425	GO Process	GO:0045923	Positive regulation of fatty acid metabolic process
APOA4	9606.ENSP00000350425	GO Process	GO:0045940	Positive regulation of steroid metabolic process
APOA4	9606.ENSP00000350425	GO Process	GO:0046165	Alcohol biosynthetic process
APOA4	9606.ENSP00000350425	GO Process	GO:0046470	Phosphatidylcholine metabolic process
APOA4	9606.ENSP00000350425	GO Process	GO:0046486	Glycerolipid metabolic process
APOA4	9606.ENSP00000350425	GO Process	GO:0046889	Positive regulation of lipid biosynthetic process
APOA4	9606.ENSP00000350425	GO Process	GO:0046890	Regulation of lipid biosynthetic process
APOA4	9606.ENSP00000350425	GO Process	GO:0048518	Positive regulation of biological process
APOA4	9606.ENSP00000350425	GO Process	GO:0048519	Negative regulation of biological process
APOA4	9606.ENSP00000350425	GO Process	GO:0048522	Positive regulation of cellular process
APOA4	9606.ENSP00000350425	GO Process	GO:0048523	Negative regulation of cellular process
APOA4	9606.ENSP00000350425	GO Process	GO:0048878	Chemical homeostasis
APOA4	9606.ENSP00000350425	GO Process	GO:0050789	Regulation of biological process
APOA4	9606.ENSP00000350425	GO Process	GO:0050790	Regulation of catalytic activity
APOA4	9606.ENSP00000350425	GO Process	GO:0050794	Regulation of cellular process
APOA4	9606.ENSP00000350425	GO Process	GO:0050896	Response to stimulus
APOA4	9606.ENSP00000350425	GO Process	GO:0050994	Regulation of lipid catabolic process
APOA4	9606.ENSP00000350425	GO Process	GO:0050996	Positive regulation of lipid catabolic process
APOA4	9606.ENSP00000350425	GO Process	GO:0051004	Regulation of lipoprotein lipase activity
APOA4	9606.ENSP00000350425	GO Process	GO:0051006	Positive regulation of lipoprotein lipase activity
APOA4	9606.ENSP00000350425	GO Process	GO:0051049	Regulation of transport
APOA4	9606.ENSP00000350425	GO Process	GO:0051128	Regulation of cellular component organization
APOA4	9606.ENSP00000350425	GO Process	GO:0051129	Negative regulation of cellular component organization
APOA4	9606.ENSP00000350425	GO Process	GO:0051179	Localization
APOA4	9606.ENSP00000350425	GO Process	GO:0051234	Establishment of localization
APOA4	9606.ENSP00000350425	GO Process	GO:0051239	Regulation of multicellular organismal process
APOA4	9606.ENSP00000350425	GO Process	GO:0051241	Negative regulation of multicellular organismal process
APOA4	9606.ENSP00000350425	GO Process	GO:0051336	Regulation of hydrolase activity
APOA4	9606.ENSP00000350425	GO Process	GO:0051345	Positive regulation of hydrolase activity
APOA4	9606.ENSP00000350425	GO Process	GO:0051707	Response to other organism
APOA4	9606.ENSP00000350425	GO Process	GO:0051716	Cellular response to stimulus
APOA4	9606.ENSP00000350425	GO Process	GO:0055088	Lipid homeostasis
APOA4	9606.ENSP00000350425	GO Process	GO:0055090	Acylglycerol homeostasis
APOA4	9606.ENSP00000350425	GO Process	GO:0055092	Sterol homeostasis
APOA4	9606.ENSP00000350425	GO Process	GO:0060191	Regulation of lipase activity
APOA4	9606.ENSP00000350425	GO Process	GO:0060193	Positive regulation of lipase activity
APOA4	9606.ENSP00000350425	GO Process	GO:0061024	Membrane organization
APOA4	9606.ENSP00000350425	GO Process	GO:0061365	Positive regulation of triglyceride lipase activity
APOA4	9606.ENSP00000350425	GO Process	GO:0062012	Regulation of small molecule metabolic process
APOA4	9606.ENSP00000350425	GO Process	GO:0062013	Positive regulation of small molecule metabolic process
APOA4	9606.ENSP00000350425	GO Process	GO:0062197	Cellular response to chemical stress
APOA4	9606.ENSP00000350425	GO Process	GO:0065003	Protein-containing complex assembly
APOA4	9606.ENSP00000350425	GO Process	GO:0065005	Protein-lipid complex assembly
APOA4	9606.ENSP00000350425	GO Process	GO:0065007	Biological regulation
APOA4	9606.ENSP00000350425	GO Process	GO:0065008	Regulation of biological quality
APOA4	9606.ENSP00000350425	GO Process	GO:0065009	Regulation of molecular function
APOA4	9606.ENSP00000350425	GO Process	GO:0070328	Triglyceride homeostasis
APOA4	9606.ENSP00000350425	GO Process	GO:0070887	Cellular response to chemical stimulus
APOA4	9606.ENSP00000350425	GO Process	GO:0071450	Cellular response to oxygen radical
APOA4	9606.ENSP00000350425	GO Process	GO:0071451	Cellular response to superoxide
APOA4	9606.ENSP00000350425	GO Process	GO:0071702	Organic substance transport
APOA4	9606.ENSP00000350425	GO Process	GO:0071704	Organic substance metabolic process
APOA4	9606.ENSP00000350425	GO Process	GO:0071825	Protein-lipid complex subunit organization
APOA4	9606.ENSP00000350425	GO Process	GO:0071827	Plasma lipoprotein particle organization
APOA4	9606.ENSP00000350425	GO Process	GO:0071840	Cellular component organization or biogenesis
APOA4	9606.ENSP00000350425	GO Process	GO:0072593	Reactive oxygen species metabolic process
APOA4	9606.ENSP00000350425	GO Process	GO:0080090	Regulation of primary metabolic process
APOA4	9606.ENSP00000350425	GO Process	GO:0090207	Regulation of triglyceride metabolic process
APOA4	9606.ENSP00000350425	GO Process	GO:0090208	Positive regulation of triglyceride metabolic process
APOA4	9606.ENSP00000350425	GO Process	GO:0097006	Regulation of plasma lipoprotein particle levels
APOA4	9606.ENSP00000350425	GO Process	GO:0097237	Cellular response to toxic substance
APOA4	9606.ENSP00000350425	GO Process	GO:0098542	Defense response to other organism
APOA4	9606.ENSP00000350425	GO Process	GO:0098609	Cell-cell adhesion
APOA4	9606.ENSP00000350425	GO Process	GO:0098754	Detoxification
APOA4	9606.ENSP00000350425	GO Process	GO:0098869	Cellular oxidant detoxification
APOA4	9606.ENSP00000350425	GO Process	GO:0120009	Intermembrane lipid transfer
APOA4	9606.ENSP00000350425	GO Process	GO:1901360	Organic cyclic compound metabolic process
APOA4	9606.ENSP00000350425	GO Process	GO:1901362	Organic cyclic compound biosynthetic process
APOA4	9606.ENSP00000350425	GO Process	GO:1901564	Organonitrogen compound metabolic process
APOA4	9606.ENSP00000350425	GO Process	GO:1901575	Organic substance catabolic process
APOA4	9606.ENSP00000350425	GO Process	GO:1901576	Organic substance biosynthetic process
APOA4	9606.ENSP00000350425	GO Process	GO:1901615	Organic hydroxy compound metabolic process
APOA4	9606.ENSP00000350425	GO Process	GO:1901617	Organic hydroxy compound biosynthetic process
APOA4	9606.ENSP00000350425	GO Process	GO:1901700	Response to oxygen-containing compound
APOA4	9606.ENSP00000350425	GO Process	GO:1901701	Cellular response to oxygen-containing compound
APOA4	9606.ENSP00000350425	GO Process	GO:1902652	Secondary alcohol metabolic process
APOA4	9606.ENSP00000350425	GO Process	GO:1902653	Secondary alcohol biosynthetic process
APOA4	9606.ENSP00000350425	GO Process	GO:1904478	Regulation of intestinal absorption
APOA4	9606.ENSP00000350425	GO Process	GO:1904729	Regulation of intestinal lipid absorption
APOA4	9606.ENSP00000350425	GO Process	GO:1905952	Regulation of lipid localization
APOA4	9606.ENSP00000350425	GO Process	GO:1990748	Cellular detoxification
APOA4	9606.ENSP00000350425	GO Function	GO:0005215	Transporter activity
APOA4	9606.ENSP00000350425	GO Function	GO:0005319	Lipid transporter activity
APOA4	9606.ENSP00000350425	GO Function	GO:0005488	Binding
APOA4	9606.ENSP00000350425	GO Function	GO:0005496	Steroid binding
APOA4	9606.ENSP00000350425	GO Function	GO:0005507	Copper ion binding
APOA4	9606.ENSP00000350425	GO Function	GO:0005515	Protein binding
APOA4	9606.ENSP00000350425	GO Function	GO:0005543	Phospholipid binding
APOA4	9606.ENSP00000350425	GO Function	GO:0008047	Enzyme activator activity
APOA4	9606.ENSP00000350425	GO Function	GO:0008289	Lipid binding
APOA4	9606.ENSP00000350425	GO Function	GO:0015248	Sterol transporter activity
APOA4	9606.ENSP00000350425	GO Function	GO:0015485	Cholesterol binding
APOA4	9606.ENSP00000350425	GO Function	GO:0016209	Antioxidant activity
APOA4	9606.ENSP00000350425	GO Function	GO:0030234	Enzyme regulator activity
APOA4	9606.ENSP00000350425	GO Function	GO:0031210	Phosphatidylcholine binding
APOA4	9606.ENSP00000350425	GO Function	GO:0032934	Sterol binding
APOA4	9606.ENSP00000350425	GO Function	GO:0036094	Small molecule binding
APOA4	9606.ENSP00000350425	GO Function	GO:0042802	Identical protein binding
APOA4	9606.ENSP00000350425	GO Function	GO:0042803	Protein homodimerization activity
APOA4	9606.ENSP00000350425	GO Function	GO:0043167	Ion binding
APOA4	9606.ENSP00000350425	GO Function	GO:0043168	Anion binding
APOA4	9606.ENSP00000350425	GO Function	GO:0043169	Cation binding
APOA4	9606.ENSP00000350425	GO Function	GO:0043178	Alcohol binding
APOA4	9606.ENSP00000350425	GO Function	GO:0046872	Metal ion binding
APOA4	9606.ENSP00000350425	GO Function	GO:0046914	Transition metal ion binding
APOA4	9606.ENSP00000350425	GO Function	GO:0046983	Protein dimerization activity
APOA4	9606.ENSP00000350425	GO Function	GO:0050997	Quaternary ammonium group binding
APOA4	9606.ENSP00000350425	GO Function	GO:0060228	Phosphatidylcholine-sterol O-acyltransferase activator activity
APOA4	9606.ENSP00000350425	GO Function	GO:0097159	Organic cyclic compound binding
APOA4	9606.ENSP00000350425	GO Function	GO:0098772	Molecular function regulator
APOA4	9606.ENSP00000350425	GO Function	GO:0120013	Lipid transfer activity
APOA4	9606.ENSP00000350425	GO Function	GO:0120015	Sterol transfer activity
APOA4	9606.ENSP00000350425	GO Function	GO:0120020	Cholesterol transfer activity
APOA4	9606.ENSP00000350425	GO Component	GO:0005576	Extracellular region
APOA4	9606.ENSP00000350425	GO Component	GO:0005615	Extracellular space
APOA4	9606.ENSP00000350425	GO Component	GO:0005622	Intracellular
APOA4	9606.ENSP00000350425	GO Component	GO:0005737	Cytoplasm
APOA4	9606.ENSP00000350425	GO Component	GO:0005768	Endosome
APOA4	9606.ENSP00000350425	GO Component	GO:0005769	Early endosome
APOA4	9606.ENSP00000350425	GO Component	GO:0005783	Endoplasmic reticulum
APOA4	9606.ENSP00000350425	GO Component	GO:0005788	Endoplasmic reticulum lumen
APOA4	9606.ENSP00000350425	GO Component	GO:0005829	Cytosol
APOA4	9606.ENSP00000350425	GO Component	GO:0012505	Endomembrane system
APOA4	9606.ENSP00000350425	GO Component	GO:0031012	Extracellular matrix
APOA4	9606.ENSP00000350425	GO Component	GO:0031410	Cytoplasmic vesicle
APOA4	9606.ENSP00000350425	GO Component	GO:0031974	Membrane-enclosed lumen
APOA4	9606.ENSP00000350425	GO Component	GO:0031982	Vesicle
APOA4	9606.ENSP00000350425	GO Component	GO:0032991	Protein-containing complex
APOA4	9606.ENSP00000350425	GO Component	GO:0032994	Protein-lipid complex
APOA4	9606.ENSP00000350425	GO Component	GO:0034358	Plasma lipoprotein particle
APOA4	9606.ENSP00000350425	GO Component	GO:0034361	Very-low-density lipoprotein particle
APOA4	9606.ENSP00000350425	GO Component	GO:0034364	High-density lipoprotein particle
APOA4	9606.ENSP00000350425	GO Component	GO:0034385	Triglyceride-rich plasma lipoprotein particle
APOA4	9606.ENSP00000350425	GO Component	GO:0042627	Chylomicron
APOA4	9606.ENSP00000350425	GO Component	GO:0043226	Organelle
APOA4	9606.ENSP00000350425	GO Component	GO:0043227	Membrane-bounded organelle
APOA4	9606.ENSP00000350425	GO Component	GO:0043229	Intracellular organelle
APOA4	9606.ENSP00000350425	GO Component	GO:0043230	Extracellular organelle
APOA4	9606.ENSP00000350425	GO Component	GO:0043231	Intracellular membrane-bounded organelle
APOA4	9606.ENSP00000350425	GO Component	GO:0043233	Organelle lumen
APOA4	9606.ENSP00000350425	GO Component	GO:0062023	Collagen-containing extracellular matrix
APOA4	9606.ENSP00000350425	GO Component	GO:0070013	Intracellular organelle lumen
APOA4	9606.ENSP00000350425	GO Component	GO:0070062	Extracellular exosome
APOA4	9606.ENSP00000350425	GO Component	GO:0072562	Blood microparticle
APOA4	9606.ENSP00000350425	GO Component	GO:0097708	Intracellular vesicle
APOA4	9606.ENSP00000350425	GO Component	GO:0110165	Cellular anatomical entity
APOA4	9606.ENSP00000350425	GO Component	GO:1903561	Extracellular vesicle
APOA4	9606.ENSP00000350425	GO Component	GO:1990777	Lipoprotein particle
APOA4	9606.ENSP00000350425	STRING clusters	CL:19705	Mixed, incl. Complement and coagulation cascades, and lipoprotein particle
APOA4	9606.ENSP00000350425	STRING clusters	CL:19706	Mixed, incl. Complement and coagulation cascades, and lipoprotein particle
APOA4	9606.ENSP00000350425	STRING clusters	CL:19707	Mixed, incl. Formation of Fibrin Clot (Clotting Cascade), and lipoprotein particle
APOA4	9606.ENSP00000350425	STRING clusters	CL:19892	Lipoprotein particle, and Arcus senilis
APOA4	9606.ENSP00000350425	STRING clusters	CL:19895	Lipoprotein particle
APOA4	9606.ENSP00000350425	STRING clusters	CL:19897	High-density lipoprotein particle, and Familial lipoprotein lipase deficiency
APOA4	9606.ENSP00000350425	STRING clusters	CL:19925	Chylomicron remodeling
APOA4	9606.ENSP00000350425	KEGG	hsa04975	Fat digestion and absorption
APOA4	9606.ENSP00000350425	KEGG	hsa04977	Vitamin digestion and absorption
APOA4	9606.ENSP00000350425	KEGG	hsa04979	Cholesterol metabolism
APOA4	9606.ENSP00000350425	Reactome	HSA-1430728	Metabolism
APOA4	9606.ENSP00000350425	Reactome	HSA-162582	Signal Transduction
APOA4	9606.ENSP00000350425	Reactome	HSA-174824	Plasma lipoprotein assembly, remodeling, and clearance
APOA4	9606.ENSP00000350425	Reactome	HSA-196854	Metabolism of vitamins and cofactors
APOA4	9606.ENSP00000350425	Reactome	HSA-2187338	Visual phototransduction
APOA4	9606.ENSP00000350425	Reactome	HSA-372790	Signaling by GPCR
APOA4	9606.ENSP00000350425	Reactome	HSA-382551	Transport of small molecules
APOA4	9606.ENSP00000350425	Reactome	HSA-388396	GPCR downstream signalling
APOA4	9606.ENSP00000350425	Reactome	HSA-392499	Metabolism of proteins
APOA4	9606.ENSP00000350425	Reactome	HSA-418594	G alpha (i) signalling events
APOA4	9606.ENSP00000350425	Reactome	HSA-6806667	Metabolism of fat-soluble vitamins
APOA4	9606.ENSP00000350425	Reactome	HSA-8963888	Chylomicron assembly
APOA4	9606.ENSP00000350425	Reactome	HSA-8963889	Assembly of active LPL and LIPC lipase complexes
APOA4	9606.ENSP00000350425	Reactome	HSA-8963898	Plasma lipoprotein assembly
APOA4	9606.ENSP00000350425	Reactome	HSA-8963899	Plasma lipoprotein remodeling
APOA4	9606.ENSP00000350425	Reactome	HSA-8963901	Chylomicron remodeling
APOA4	9606.ENSP00000350425	Reactome	HSA-975634	Retinoid metabolism and transport
APOA4	9606.ENSP00000350425	Reactome	HSA-977225	Amyloid fiber formation
APOA4	9606.ENSP00000350425	WikiPathways	WP430	Statin inhibition of cholesterol production
APOA4	9606.ENSP00000350425	WikiPathways	WP5108	Familial hyperlipidemia type 1
APOA4	9606.ENSP00000350425	WikiPathways	WP5109	Familial hyperlipidemia type 2
APOA4	9606.ENSP00000350425	WikiPathways	WP5110	Familial hyperlipidemia type 3
APOA4	9606.ENSP00000350425	WikiPathways	WP5111	Familial hyperlipidemia type 4
APOA4	9606.ENSP00000350425	WikiPathways	WP5112	Familial hyperlipidemia type 5
APOA4	9606.ENSP00000350425	DISEASES	DOID:0014667	Disease of metabolism
APOA4	9606.ENSP00000350425	DISEASES	DOID:0050636	Familial visceral amyloidosis
APOA4	9606.ENSP00000350425	DISEASES	DOID:0050686	Organ system cancer
APOA4	9606.ENSP00000350425	DISEASES	DOID:0050687	Cell type cancer
APOA4	9606.ENSP00000350425	DISEASES	DOID:0060158	Acquired metabolic disease
APOA4	9606.ENSP00000350425	DISEASES	DOID:14566	Disease of cellular proliferation
APOA4	9606.ENSP00000350425	DISEASES	DOID:16	Integumentary system disease
APOA4	9606.ENSP00000350425	DISEASES	DOID:162	Cancer
APOA4	9606.ENSP00000350425	DISEASES	DOID:170	Endocrine gland cancer
APOA4	9606.ENSP00000350425	DISEASES	DOID:1781	Thyroid gland cancer
APOA4	9606.ENSP00000350425	DISEASES	DOID:28	Endocrine system disease
APOA4	9606.ENSP00000350425	DISEASES	DOID:305	Carcinoma
APOA4	9606.ENSP00000350425	DISEASES	DOID:37	Skin disease
APOA4	9606.ENSP00000350425	DISEASES	DOID:3963	Thyroid gland carcinoma
APOA4	9606.ENSP00000350425	DISEASES	DOID:3973	Thyroid gland medullary carcinoma
APOA4	9606.ENSP00000350425	DISEASES	DOID:4	Disease
APOA4	9606.ENSP00000350425	DISEASES	DOID:50	Thyroid gland disease
APOA4	9606.ENSP00000350425	DISEASES	DOID:7	Disease of anatomical entity
APOA4	9606.ENSP00000350425	DISEASES	DOID:9120	Amyloidosis
APOA4	9606.ENSP00000350425	TISSUES	BTO:0000000	Tissues, cell types and enzyme sources
APOA4	9606.ENSP00000350425	TISSUES	BTO:0000042	Animal
APOA4	9606.ENSP00000350425	TISSUES	BTO:0000058	Alimentary canal
APOA4	9606.ENSP00000350425	TISSUES	BTO:0000269	Colon
APOA4	9606.ENSP00000350425	TISSUES	BTO:0000511	Gastrointestinal tract
APOA4	9606.ENSP00000350425	TISSUES	BTO:0000648	Intestine
APOA4	9606.ENSP00000350425	TISSUES	BTO:0000706	Large intestine
APOA4	9606.ENSP00000350425	TISSUES	BTO:0001489	Whole body
APOA4	9606.ENSP00000350425	TISSUES	BTO:0001491	Viscus
APOA4	9606.ENSP00000350425	TISSUES	BTO:0001613	Colorectum
APOA4	9606.ENSP00000350425	COMPARTMENTS	GOCC:0005576	Extracellular region
APOA4	9606.ENSP00000350425	COMPARTMENTS	GOCC:0005615	Extracellular space
APOA4	9606.ENSP00000350425	COMPARTMENTS	GOCC:0005622	Intracellular
APOA4	9606.ENSP00000350425	COMPARTMENTS	GOCC:0005737	Cytoplasm
APOA4	9606.ENSP00000350425	COMPARTMENTS	GOCC:0005783	Endoplasmic reticulum
APOA4	9606.ENSP00000350425	COMPARTMENTS	GOCC:0005788	Endoplasmic reticulum lumen
APOA4	9606.ENSP00000350425	COMPARTMENTS	GOCC:0005829	Cytosol
APOA4	9606.ENSP00000350425	COMPARTMENTS	GOCC:0012505	Endomembrane system
APOA4	9606.ENSP00000350425	COMPARTMENTS	GOCC:0031974	Membrane-enclosed lumen
APOA4	9606.ENSP00000350425	COMPARTMENTS	GOCC:0032991	Protein-containing complex
APOA4	9606.ENSP00000350425	COMPARTMENTS	GOCC:0032994	Protein-lipid complex
APOA4	9606.ENSP00000350425	COMPARTMENTS	GOCC:0034358	Plasma lipoprotein particle
APOA4	9606.ENSP00000350425	COMPARTMENTS	GOCC:0034361	Very-low-density lipoprotein particle
APOA4	9606.ENSP00000350425	COMPARTMENTS	GOCC:0034364	High-density lipoprotein particle
APOA4	9606.ENSP00000350425	COMPARTMENTS	GOCC:0034385	Triglyceride-rich plasma lipoprotein particle
APOA4	9606.ENSP00000350425	COMPARTMENTS	GOCC:0042627	Chylomicron
APOA4	9606.ENSP00000350425	COMPARTMENTS	GOCC:0043226	Organelle
APOA4	9606.ENSP00000350425	COMPARTMENTS	GOCC:0043227	Membrane-bounded organelle
APOA4	9606.ENSP00000350425	COMPARTMENTS	GOCC:0043229	Intracellular organelle
APOA4	9606.ENSP00000350425	COMPARTMENTS	GOCC:0043231	Intracellular membrane-bounded organelle
APOA4	9606.ENSP00000350425	COMPARTMENTS	GOCC:0043233	Organelle lumen
APOA4	9606.ENSP00000350425	COMPARTMENTS	GOCC:0070013	Intracellular organelle lumen
APOA4	9606.ENSP00000350425	COMPARTMENTS	GOCC:0072562	Blood microparticle
APOA4	9606.ENSP00000350425	COMPARTMENTS	GOCC:0110165	Cellular anatomical entity
APOA4	9606.ENSP00000350425	COMPARTMENTS	GOCC:1990777	Lipoprotein particle
APOA4	9606.ENSP00000350425	Monarch	EFO:0004298	Cardiovascular measurement
APOA4	9606.ENSP00000350425	Monarch	EFO:0004529	Lipid measurement
APOA4	9606.ENSP00000350425	Monarch	EFO:0004530	Triglyceride measurement
APOA4	9606.ENSP00000350425	Monarch	EFO:0004574	Total cholesterol measurement
APOA4	9606.ENSP00000350425	Monarch	EFO:0004611	Low density lipoprotein cholesterol measurement
APOA4	9606.ENSP00000350425	Monarch	EFO:0004612	High density lipoprotein cholesterol measurement
APOA4	9606.ENSP00000350425	Monarch	EFO:0004614	Apolipoprotein A 1 measurement
APOA4	9606.ENSP00000350425	Monarch	EFO:0004615	Apolipoprotein B measurement
APOA4	9606.ENSP00000350425	Monarch	EFO:0004732	Lipoprotein measurement
APOA4	9606.ENSP00000350425	Monarch	EFO:0004747	Protein measurement
APOA4	9606.ENSP00000350425	Monarch	EFO:0004872	Inflammatory biomarker measurement
APOA4	9606.ENSP00000350425	Monarch	EFO:0005105	Lipid or lipoprotein measurement
APOA4	9606.ENSP00000350425	Monarch	EFO:0005278	Cardiovascular disease biomarker measurement
APOA4	9606.ENSP00000350425	UniProt Keywords	KW-0162	Chylomicron
APOA4	9606.ENSP00000350425	UniProt Keywords	KW-0345	HDL
APOA4	9606.ENSP00000350425	UniProt Keywords	KW-0445	Lipid transport
APOA4	9606.ENSP00000350425	UniProt Keywords	KW-0597	Phosphoprotein
APOA4	9606.ENSP00000350425	UniProt Keywords	KW-0621	Polymorphism
APOA4	9606.ENSP00000350425	UniProt Keywords	KW-0677	Repeat
APOA4	9606.ENSP00000350425	UniProt Keywords	KW-0732	Signal
APOA4	9606.ENSP00000350425	UniProt Keywords	KW-0813	Transport
APOA4	9606.ENSP00000350425	UniProt Keywords	KW-0964	Secreted
APOA4	9606.ENSP00000350425	Pfam	PF01442	Apolipoprotein A1/A4/E domain
APOA4	9606.ENSP00000350425	InterPro	IPR000074	Apolipoprotein A/E
APOC1	9606.ENSP00000465356	GO Process	GO:0006066	Alcohol metabolic process
APOC1	9606.ENSP00000465356	GO Process	GO:0006629	Lipid metabolic process
APOC1	9606.ENSP00000465356	GO Process	GO:0006638	Neutral lipid metabolic process
APOC1	9606.ENSP00000465356	GO Process	GO:0006639	Acylglycerol metabolic process
APOC1	9606.ENSP00000465356	GO Process	GO:0006641	Triglyceride metabolic process
APOC1	9606.ENSP00000465356	GO Process	GO:0006807	Nitrogen compound metabolic process
APOC1	9606.ENSP00000465356	GO Process	GO:0006810	Transport
APOC1	9606.ENSP00000465356	GO Process	GO:0006811	Ion transport
APOC1	9606.ENSP00000465356	GO Process	GO:0006820	Anion transport
APOC1	9606.ENSP00000465356	GO Process	GO:0006869	Lipid transport
APOC1	9606.ENSP00000465356	GO Process	GO:0008152	Metabolic process
APOC1	9606.ENSP00000465356	GO Process	GO:0008202	Steroid metabolic process
APOC1	9606.ENSP00000465356	GO Process	GO:0008203	Cholesterol metabolic process
APOC1	9606.ENSP00000465356	GO Process	GO:0009889	Regulation of biosynthetic process
APOC1	9606.ENSP00000465356	GO Process	GO:0009890	Negative regulation of biosynthetic process
APOC1	9606.ENSP00000465356	GO Process	GO:0009892	Negative regulation of metabolic process
APOC1	9606.ENSP00000465356	GO Process	GO:0009893	Positive regulation of metabolic process
APOC1	9606.ENSP00000465356	GO Process	GO:0009894	Regulation of catabolic process
APOC1	9606.ENSP00000465356	GO Process	GO:0009895	Negative regulation of catabolic process
APOC1	9606.ENSP00000465356	GO Process	GO:0009987	Cellular process
APOC1	9606.ENSP00000465356	GO Process	GO:0010563	Negative regulation of phosphorus metabolic process
APOC1	9606.ENSP00000465356	GO Process	GO:0010565	Regulation of cellular ketone metabolic process
APOC1	9606.ENSP00000465356	GO Process	GO:0010872	Regulation of cholesterol esterification
APOC1	9606.ENSP00000465356	GO Process	GO:0010873	Positive regulation of cholesterol esterification
APOC1	9606.ENSP00000465356	GO Process	GO:0010876	Lipid localization
APOC1	9606.ENSP00000465356	GO Process	GO:0010899	Regulation of phosphatidylcholine catabolic process
APOC1	9606.ENSP00000465356	GO Process	GO:0010900	Negative regulation of phosphatidylcholine catabolic process
APOC1	9606.ENSP00000465356	GO Process	GO:0010915	Regulation of very-low-density lipoprotein particle clearance
APOC1	9606.ENSP00000465356	GO Process	GO:0010916	Negative regulation of very-low-density lipoprotein particle clearance
APOC1	9606.ENSP00000465356	GO Process	GO:0010984	Regulation of lipoprotein particle clearance
APOC1	9606.ENSP00000465356	GO Process	GO:0010985	Negative regulation of lipoprotein particle clearance
APOC1	9606.ENSP00000465356	GO Process	GO:0015711	Organic anion transport
APOC1	9606.ENSP00000465356	GO Process	GO:0015748	Organophosphate ester transport
APOC1	9606.ENSP00000465356	GO Process	GO:0015850	Organic hydroxy compound transport
APOC1	9606.ENSP00000465356	GO Process	GO:0015914	Phospholipid transport
APOC1	9606.ENSP00000465356	GO Process	GO:0015918	Sterol transport
APOC1	9606.ENSP00000465356	GO Process	GO:0016043	Cellular component organization
APOC1	9606.ENSP00000465356	GO Process	GO:0016125	Sterol metabolic process
APOC1	9606.ENSP00000465356	GO Process	GO:0019216	Regulation of lipid metabolic process
APOC1	9606.ENSP00000465356	GO Process	GO:0019217	Regulation of fatty acid metabolic process
APOC1	9606.ENSP00000465356	GO Process	GO:0019218	Regulation of steroid metabolic process
APOC1	9606.ENSP00000465356	GO Process	GO:0019220	Regulation of phosphate metabolic process
APOC1	9606.ENSP00000465356	GO Process	GO:0019222	Regulation of metabolic process
APOC1	9606.ENSP00000465356	GO Process	GO:0019538	Protein metabolic process
APOC1	9606.ENSP00000465356	GO Process	GO:0022607	Cellular component assembly
APOC1	9606.ENSP00000465356	GO Process	GO:0030100	Regulation of endocytosis
APOC1	9606.ENSP00000465356	GO Process	GO:0030301	Cholesterol transport
APOC1	9606.ENSP00000465356	GO Process	GO:0031323	Regulation of cellular metabolic process
APOC1	9606.ENSP00000465356	GO Process	GO:0031324	Negative regulation of cellular metabolic process
APOC1	9606.ENSP00000465356	GO Process	GO:0031325	Positive regulation of cellular metabolic process
APOC1	9606.ENSP00000465356	GO Process	GO:0031326	Regulation of cellular biosynthetic process
APOC1	9606.ENSP00000465356	GO Process	GO:0031327	Negative regulation of cellular biosynthetic process
APOC1	9606.ENSP00000465356	GO Process	GO:0031329	Regulation of cellular catabolic process
APOC1	9606.ENSP00000465356	GO Process	GO:0031330	Negative regulation of cellular catabolic process
APOC1	9606.ENSP00000465356	GO Process	GO:0032368	Regulation of lipid transport
APOC1	9606.ENSP00000465356	GO Process	GO:0032369	Negative regulation of lipid transport
APOC1	9606.ENSP00000465356	GO Process	GO:0032371	Regulation of sterol transport
APOC1	9606.ENSP00000465356	GO Process	GO:0032372	Negative regulation of sterol transport
APOC1	9606.ENSP00000465356	GO Process	GO:0032374	Regulation of cholesterol transport
APOC1	9606.ENSP00000465356	GO Process	GO:0032375	Negative regulation of cholesterol transport
APOC1	9606.ENSP00000465356	GO Process	GO:0032501	Multicellular organismal process
APOC1	9606.ENSP00000465356	GO Process	GO:0032879	Regulation of localization
APOC1	9606.ENSP00000465356	GO Process	GO:0033036	Macromolecule localization
APOC1	9606.ENSP00000465356	GO Process	GO:0033344	Cholesterol efflux
APOC1	9606.ENSP00000465356	GO Process	GO:0033700	Phospholipid efflux
APOC1	9606.ENSP00000465356	GO Process	GO:0034367	Protein-containing complex remodeling
APOC1	9606.ENSP00000465356	GO Process	GO:0034368	Protein-lipid complex remodeling
APOC1	9606.ENSP00000465356	GO Process	GO:0034369	Plasma lipoprotein particle remodeling
APOC1	9606.ENSP00000465356	GO Process	GO:0034375	High-density lipoprotein particle remodeling
APOC1	9606.ENSP00000465356	GO Process	GO:0034377	Plasma lipoprotein particle assembly
APOC1	9606.ENSP00000465356	GO Process	GO:0034379	Very-low-density lipoprotein particle assembly
APOC1	9606.ENSP00000465356	GO Process	GO:0034381	Plasma lipoprotein particle clearance
APOC1	9606.ENSP00000465356	GO Process	GO:0034382	Chylomicron remnant clearance
APOC1	9606.ENSP00000465356	GO Process	GO:0034447	Very-low-density lipoprotein particle clearance
APOC1	9606.ENSP00000465356	GO Process	GO:0042157	Lipoprotein metabolic process
APOC1	9606.ENSP00000465356	GO Process	GO:0042304	Regulation of fatty acid biosynthetic process
APOC1	9606.ENSP00000465356	GO Process	GO:0043085	Positive regulation of catalytic activity
APOC1	9606.ENSP00000465356	GO Process	GO:0043086	Negative regulation of catalytic activity
APOC1	9606.ENSP00000465356	GO Process	GO:0043170	Macromolecule metabolic process
APOC1	9606.ENSP00000465356	GO Process	GO:0043933	Protein-containing complex subunit organization
APOC1	9606.ENSP00000465356	GO Process	GO:0044085	Cellular component biogenesis
APOC1	9606.ENSP00000465356	GO Process	GO:0044092	Negative regulation of molecular function
APOC1	9606.ENSP00000465356	GO Process	GO:0044093	Positive regulation of molecular function
APOC1	9606.ENSP00000465356	GO Process	GO:0044237	Cellular metabolic process
APOC1	9606.ENSP00000465356	GO Process	GO:0044238	Primary metabolic process
APOC1	9606.ENSP00000465356	GO Process	GO:0044255	Cellular lipid metabolic process
APOC1	9606.ENSP00000465356	GO Process	GO:0044281	Small molecule metabolic process
APOC1	9606.ENSP00000465356	GO Process	GO:0045717	Negative regulation of fatty acid biosynthetic process
APOC1	9606.ENSP00000465356	GO Process	GO:0045806	Negative regulation of endocytosis
APOC1	9606.ENSP00000465356	GO Process	GO:0045833	Negative regulation of lipid metabolic process
APOC1	9606.ENSP00000465356	GO Process	GO:0045834	Positive regulation of lipid metabolic process
APOC1	9606.ENSP00000465356	GO Process	GO:0045922	Negative regulation of fatty acid metabolic process
APOC1	9606.ENSP00000465356	GO Process	GO:0045936	Negative regulation of phosphate metabolic process
APOC1	9606.ENSP00000465356	GO Process	GO:0045940	Positive regulation of steroid metabolic process
APOC1	9606.ENSP00000465356	GO Process	GO:0046486	Glycerolipid metabolic process
APOC1	9606.ENSP00000465356	GO Process	GO:0046890	Regulation of lipid biosynthetic process
APOC1	9606.ENSP00000465356	GO Process	GO:0048259	Regulation of receptor-mediated endocytosis
APOC1	9606.ENSP00000465356	GO Process	GO:0048261	Negative regulation of receptor-mediated endocytosis
APOC1	9606.ENSP00000465356	GO Process	GO:0048518	Positive regulation of biological process
APOC1	9606.ENSP00000465356	GO Process	GO:0048519	Negative regulation of biological process
APOC1	9606.ENSP00000465356	GO Process	GO:0048522	Positive regulation of cellular process
APOC1	9606.ENSP00000465356	GO Process	GO:0048523	Negative regulation of cellular process
APOC1	9606.ENSP00000465356	GO Process	GO:0050789	Regulation of biological process
APOC1	9606.ENSP00000465356	GO Process	GO:0050790	Regulation of catalytic activity
APOC1	9606.ENSP00000465356	GO Process	GO:0050794	Regulation of cellular process
APOC1	9606.ENSP00000465356	GO Process	GO:0050994	Regulation of lipid catabolic process
APOC1	9606.ENSP00000465356	GO Process	GO:0050995	Negative regulation of lipid catabolic process
APOC1	9606.ENSP00000465356	GO Process	GO:0051004	Regulation of lipoprotein lipase activity
APOC1	9606.ENSP00000465356	GO Process	GO:0051005	Negative regulation of lipoprotein lipase activity
APOC1	9606.ENSP00000465356	GO Process	GO:0051049	Regulation of transport
APOC1	9606.ENSP00000465356	GO Process	GO:0051051	Negative regulation of transport
APOC1	9606.ENSP00000465356	GO Process	GO:0051055	Negative regulation of lipid biosynthetic process
APOC1	9606.ENSP00000465356	GO Process	GO:0051128	Regulation of cellular component organization
APOC1	9606.ENSP00000465356	GO Process	GO:0051129	Negative regulation of cellular component organization
APOC1	9606.ENSP00000465356	GO Process	GO:0051171	Regulation of nitrogen compound metabolic process
APOC1	9606.ENSP00000465356	GO Process	GO:0051172	Negative regulation of nitrogen compound metabolic process
APOC1	9606.ENSP00000465356	GO Process	GO:0051174	Regulation of phosphorus metabolic process
APOC1	9606.ENSP00000465356	GO Process	GO:0051179	Localization
APOC1	9606.ENSP00000465356	GO Process	GO:0051234	Establishment of localization
APOC1	9606.ENSP00000465356	GO Process	GO:0051239	Regulation of multicellular organismal process
APOC1	9606.ENSP00000465356	GO Process	GO:0051241	Negative regulation of multicellular organismal process
APOC1	9606.ENSP00000465356	GO Process	GO:0051336	Regulation of hydrolase activity
APOC1	9606.ENSP00000465356	GO Process	GO:0051346	Negative regulation of hydrolase activity
APOC1	9606.ENSP00000465356	GO Process	GO:0060191	Regulation of lipase activity
APOC1	9606.ENSP00000465356	GO Process	GO:0060192	Negative regulation of lipase activity
APOC1	9606.ENSP00000465356	GO Process	GO:0060627	Regulation of vesicle-mediated transport
APOC1	9606.ENSP00000465356	GO Process	GO:0060696	Regulation of phospholipid catabolic process
APOC1	9606.ENSP00000465356	GO Process	GO:0062012	Regulation of small molecule metabolic process
APOC1	9606.ENSP00000465356	GO Process	GO:0062014	Negative regulation of small molecule metabolic process
APOC1	9606.ENSP00000465356	GO Process	GO:0065003	Protein-containing complex assembly
APOC1	9606.ENSP00000465356	GO Process	GO:0065005	Protein-lipid complex assembly
APOC1	9606.ENSP00000465356	GO Process	GO:0065007	Biological regulation
APOC1	9606.ENSP00000465356	GO Process	GO:0065009	Regulation of molecular function
APOC1	9606.ENSP00000465356	GO Process	GO:0071702	Organic substance transport
APOC1	9606.ENSP00000465356	GO Process	GO:0071704	Organic substance metabolic process
APOC1	9606.ENSP00000465356	GO Process	GO:0071825	Protein-lipid complex subunit organization
APOC1	9606.ENSP00000465356	GO Process	GO:0071827	Plasma lipoprotein particle organization
APOC1	9606.ENSP00000465356	GO Process	GO:0071830	Triglyceride-rich lipoprotein particle clearance
APOC1	9606.ENSP00000465356	GO Process	GO:0071840	Cellular component organization or biogenesis
APOC1	9606.ENSP00000465356	GO Process	GO:0080090	Regulation of primary metabolic process
APOC1	9606.ENSP00000465356	GO Process	GO:0097006	Regulation of plasma lipoprotein particle levels
APOC1	9606.ENSP00000465356	GO Process	GO:0150172	Regulation of phosphatidylcholine metabolic process
APOC1	9606.ENSP00000465356	GO Process	GO:1901360	Organic cyclic compound metabolic process
APOC1	9606.ENSP00000465356	GO Process	GO:1901564	Organonitrogen compound metabolic process
APOC1	9606.ENSP00000465356	GO Process	GO:1901615	Organic hydroxy compound metabolic process
APOC1	9606.ENSP00000465356	GO Process	GO:1902652	Secondary alcohol metabolic process
APOC1	9606.ENSP00000465356	GO Process	GO:1903725	Regulation of phospholipid metabolic process
APOC1	9606.ENSP00000465356	GO Process	GO:1903726	Negative regulation of phospholipid metabolic process
APOC1	9606.ENSP00000465356	GO Process	GO:1905952	Regulation of lipid localization
APOC1	9606.ENSP00000465356	GO Process	GO:1905953	Negative regulation of lipid localization
APOC1	9606.ENSP00000465356	GO Function	GO:0004857	Enzyme inhibitor activity
APOC1	9606.ENSP00000465356	GO Function	GO:0004859	Phospholipase inhibitor activity
APOC1	9606.ENSP00000465356	GO Function	GO:0005488	Binding
APOC1	9606.ENSP00000465356	GO Function	GO:0005504	Fatty acid binding
APOC1	9606.ENSP00000465356	GO Function	GO:0005543	Phospholipid binding
APOC1	9606.ENSP00000465356	GO Function	GO:0008047	Enzyme activator activity
APOC1	9606.ENSP00000465356	GO Function	GO:0008289	Lipid binding
APOC1	9606.ENSP00000465356	GO Function	GO:0030234	Enzyme regulator activity
APOC1	9606.ENSP00000465356	GO Function	GO:0031210	Phosphatidylcholine binding
APOC1	9606.ENSP00000465356	GO Function	GO:0031406	Carboxylic acid binding
APOC1	9606.ENSP00000465356	GO Function	GO:0033293	Monocarboxylic acid binding
APOC1	9606.ENSP00000465356	GO Function	GO:0036094	Small molecule binding
APOC1	9606.ENSP00000465356	GO Function	GO:0043167	Ion binding
APOC1	9606.ENSP00000465356	GO Function	GO:0043168	Anion binding
APOC1	9606.ENSP00000465356	GO Function	GO:0043169	Cation binding
APOC1	9606.ENSP00000465356	GO Function	GO:0043177	Organic acid binding
APOC1	9606.ENSP00000465356	GO Function	GO:0050997	Quaternary ammonium group binding
APOC1	9606.ENSP00000465356	GO Function	GO:0055102	Lipase inhibitor activity
APOC1	9606.ENSP00000465356	GO Function	GO:0060228	Phosphatidylcholine-sterol O-acyltransferase activator activity
APOC1	9606.ENSP00000465356	GO Function	GO:0098772	Molecular function regulator
APOC1	9606.ENSP00000465356	GO Component	GO:0005576	Extracellular region
APOC1	9606.ENSP00000465356	GO Component	GO:0005615	Extracellular space
APOC1	9606.ENSP00000465356	GO Component	GO:0005622	Intracellular
APOC1	9606.ENSP00000465356	GO Component	GO:0005737	Cytoplasm
APOC1	9606.ENSP00000465356	GO Component	GO:0005783	Endoplasmic reticulum
APOC1	9606.ENSP00000465356	GO Component	GO:0012505	Endomembrane system
APOC1	9606.ENSP00000465356	GO Component	GO:0032991	Protein-containing complex
APOC1	9606.ENSP00000465356	GO Component	GO:0032994	Protein-lipid complex
APOC1	9606.ENSP00000465356	GO Component	GO:0034358	Plasma lipoprotein particle
APOC1	9606.ENSP00000465356	GO Component	GO:0034361	Very-low-density lipoprotein particle
APOC1	9606.ENSP00000465356	GO Component	GO:0034364	High-density lipoprotein particle
APOC1	9606.ENSP00000465356	GO Component	GO:0034385	Triglyceride-rich plasma lipoprotein particle
APOC1	9606.ENSP00000465356	GO Component	GO:0042627	Chylomicron
APOC1	9606.ENSP00000465356	GO Component	GO:0043226	Organelle
APOC1	9606.ENSP00000465356	GO Component	GO:0043227	Membrane-bounded organelle
APOC1	9606.ENSP00000465356	GO Component	GO:0043229	Intracellular organelle
APOC1	9606.ENSP00000465356	GO Component	GO:0043231	Intracellular membrane-bounded organelle
APOC1	9606.ENSP00000465356	GO Component	GO:0110165	Cellular anatomical entity
APOC1	9606.ENSP00000465356	GO Component	GO:1990777	Lipoprotein particle
APOC1	9606.ENSP00000465356	STRING clusters	CL:19705	Mixed, incl. Complement and coagulation cascades, and lipoprotein particle
APOC1	9606.ENSP00000465356	STRING clusters	CL:19706	Mixed, incl. Complement and coagulation cascades, and lipoprotein particle
APOC1	9606.ENSP00000465356	STRING clusters	CL:19707	Mixed, incl. Formation of Fibrin Clot (Clotting Cascade), and lipoprotein particle
APOC1	9606.ENSP00000465356	STRING clusters	CL:19892	Lipoprotein particle, and Arcus senilis
APOC1	9606.ENSP00000465356	STRING clusters	CL:19895	Lipoprotein particle
APOC1	9606.ENSP00000465356	STRING clusters	CL:19897	High-density lipoprotein particle, and Familial lipoprotein lipase deficiency
APOC1	9606.ENSP00000465356	STRING clusters	CL:19900	High-density lipoprotein particle
APOC1	9606.ENSP00000465356	KEGG	hsa04979	Cholesterol metabolism
APOC1	9606.ENSP00000465356	Reactome	HSA-162582	Signal Transduction
APOC1	9606.ENSP00000465356	Reactome	HSA-174824	Plasma lipoprotein assembly, remodeling, and clearance
APOC1	9606.ENSP00000465356	Reactome	HSA-382551	Transport of small molecules
APOC1	9606.ENSP00000465356	Reactome	HSA-8866423	VLDL assembly
APOC1	9606.ENSP00000465356	Reactome	HSA-8963898	Plasma lipoprotein assembly
APOC1	9606.ENSP00000465356	Reactome	HSA-8964043	Plasma lipoprotein clearance
APOC1	9606.ENSP00000465356	Reactome	HSA-8964046	VLDL clearance
APOC1	9606.ENSP00000465356	Reactome	HSA-9006931	Signaling by Nuclear Receptors
APOC1	9606.ENSP00000465356	Reactome	HSA-9024446	NR1H2 and NR1H3-mediated signaling
APOC1	9606.ENSP00000465356	Reactome	HSA-9029569	NR1H3 & NR1H2 regulate gene expression linked to cholesterol transport and efflux
APOC1	9606.ENSP00000465356	WikiPathways	WP430	Statin inhibition of cholesterol production
APOC1	9606.ENSP00000465356	TISSUES	BTO:0000000	Tissues, cell types and enzyme sources
APOC1	9606.ENSP00000465356	TISSUES	BTO:0000042	Animal
APOC1	9606.ENSP00000465356	TISSUES	BTO:0000203	Respiratory system
APOC1	9606.ENSP00000465356	TISSUES	BTO:0000345	Digestive gland
APOC1	9606.ENSP00000465356	TISSUES	BTO:0000522	Gland
APOC1	9606.ENSP00000465356	TISSUES	BTO:0000759	Liver
APOC1	9606.ENSP00000465356	TISSUES	BTO:0000763	Lung
APOC1	9606.ENSP00000465356	TISSUES	BTO:0001488	Endocrine gland
APOC1	9606.ENSP00000465356	TISSUES	BTO:0001489	Whole body
APOC1	9606.ENSP00000465356	TISSUES	BTO:0001491	Viscus
APOC1	9606.ENSP00000465356	COMPARTMENTS	GOCC:0005576	Extracellular region
APOC1	9606.ENSP00000465356	COMPARTMENTS	GOCC:0005615	Extracellular space
APOC1	9606.ENSP00000465356	COMPARTMENTS	GOCC:0032991	Protein-containing complex
APOC1	9606.ENSP00000465356	COMPARTMENTS	GOCC:0032994	Protein-lipid complex
APOC1	9606.ENSP00000465356	COMPARTMENTS	GOCC:0034358	Plasma lipoprotein particle
APOC1	9606.ENSP00000465356	COMPARTMENTS	GOCC:0034361	Very-low-density lipoprotein particle
APOC1	9606.ENSP00000465356	COMPARTMENTS	GOCC:0034364	High-density lipoprotein particle
APOC1	9606.ENSP00000465356	COMPARTMENTS	GOCC:0034385	Triglyceride-rich plasma lipoprotein particle
APOC1	9606.ENSP00000465356	COMPARTMENTS	GOCC:0042627	Chylomicron
APOC1	9606.ENSP00000465356	COMPARTMENTS	GOCC:0110165	Cellular anatomical entity
APOC1	9606.ENSP00000465356	COMPARTMENTS	GOCC:1990777	Lipoprotein particle
APOC1	9606.ENSP00000465356	Monarch	BFO:0000016	Disposition
APOC1	9606.ENSP00000465356	Monarch	EFO:0000319	Cardiovascular disease
APOC1	9606.ENSP00000465356	Monarch	EFO:0000352	Clinical history
APOC1	9606.ENSP00000465356	Monarch	EFO:0000408	Disease
APOC1	9606.ENSP00000465356	Monarch	EFO:0000493	Family history
APOC1	9606.ENSP00000465356	Monarch	EFO:0000551	Intracranial hemorrhage
APOC1	9606.ENSP00000465356	Monarch	EFO:0000618	Nervous system disease
APOC1	9606.ENSP00000465356	Monarch	EFO:0003763	Cerebrovascular disorder
APOC1	9606.ENSP00000465356	Monarch	EFO:0004264	Vascular disease
APOC1	9606.ENSP00000465356	Monarch	EFO:0004298	Cardiovascular measurement
APOC1	9606.ENSP00000465356	Monarch	EFO:0004302	Anthropometric measurement
APOC1	9606.ENSP00000465356	Monarch	EFO:0004303	Vital signs
APOC1	9606.ENSP00000465356	Monarch	EFO:0004306	Erythrocyte indices
APOC1	9606.ENSP00000465356	Monarch	EFO:0004311	Heart function measurement
APOC1	9606.ENSP00000465356	Monarch	EFO:0004324	Body weights and measures
APOC1	9606.ENSP00000465356	Monarch	EFO:0004326	Heart rate
APOC1	9606.ENSP00000465356	Monarch	EFO:0004343	Waist-hip ratio
APOC1	9606.ENSP00000465356	Monarch	EFO:0004351	Resting heart rate
APOC1	9606.ENSP00000465356	Monarch	EFO:0004458	C-reactive protein measurement
APOC1	9606.ENSP00000465356	Monarch	EFO:0004503	Hematological measurement
APOC1	9606.ENSP00000465356	Monarch	EFO:0004509	Hemoglobin measurement
APOC1	9606.ENSP00000465356	Monarch	EFO:0004512	Bone measurement
APOC1	9606.ENSP00000465356	Monarch	EFO:0004528	Mean corpuscular hemoglobin concentration
APOC1	9606.ENSP00000465356	Monarch	EFO:0004529	Lipid measurement
APOC1	9606.ENSP00000465356	Monarch	EFO:0004530	Triglyceride measurement
APOC1	9606.ENSP00000465356	Monarch	EFO:0004533	Alkaline phosphatase measurement
APOC1	9606.ENSP00000465356	Monarch	EFO:0004555	Glycoprotein measurement
APOC1	9606.ENSP00000465356	Monarch	EFO:0004574	Total cholesterol measurement
APOC1	9606.ENSP00000465356	Monarch	EFO:0004582	Liver enzyme measurement
APOC1	9606.ENSP00000465356	Monarch	EFO:0004611	Low density lipoprotein cholesterol measurement
APOC1	9606.ENSP00000465356	Monarch	EFO:0004612	High density lipoprotein cholesterol measurement
APOC1	9606.ENSP00000465356	Monarch	EFO:0004614	Apolipoprotein A 1 measurement
APOC1	9606.ENSP00000465356	Monarch	EFO:0004615	Apolipoprotein B measurement
APOC1	9606.ENSP00000465356	Monarch	EFO:0004696	Sex hormone-binding globulin measurement
APOC1	9606.ENSP00000465356	Monarch	EFO:0004730	Hormone measurement
APOC1	9606.ENSP00000465356	Monarch	EFO:0004732	Lipoprotein measurement
APOC1	9606.ENSP00000465356	Monarch	EFO:0004735	Serum alanine aminotransferase measurement
APOC1	9606.ENSP00000465356	Monarch	EFO:0004747	Protein measurement
APOC1	9606.ENSP00000465356	Monarch	EFO:0004870	Sleep measurement
APOC1	9606.ENSP00000465356	Monarch	EFO:0004872	Inflammatory biomarker measurement
APOC1	9606.ENSP00000465356	Monarch	EFO:0004908	Testosterone measurement
APOC1	9606.ENSP00000465356	Monarch	EFO:0005047	Erythrocyte measurement
APOC1	9606.ENSP00000465356	Monarch	EFO:0005093	Hip circumference
APOC1	9606.ENSP00000465356	Monarch	EFO:0005105	Lipid or lipoprotein measurement
APOC1	9606.ENSP00000465356	Monarch	EFO:0005271	Sleep duration
APOC1	9606.ENSP00000465356	Monarch	EFO:0005278	Cardiovascular disease biomarker measurement
APOC1	9606.ENSP00000465356	Monarch	EFO:0005669	Intracerebral hemorrhage
[truncated: 12,571 more rows]

## Sheet: Table S6
Table S6 Corresponding transition list for MRM experiments with retention time values and Q1/Q3 masses for BAK270
Protein name	Uniprot ID	Gene name	Peptide sequence	Light		Heavy
				Precursor m/z	Product m/z	Precursor m/z	Product m/z
60 kDa heat shock protein mitochondrial	P10809	HSPD1	GIIDPTK	372.219	573.324	376.226	581.338
72 KDa type IV collagenase	P08253	MMP2	IDAVYEAPQEEK	696.338	993.452	700.345	1001.47
78 kDa glucose-regulated protein	P11021	HSPA5	ITPSYVAFTPEGER	783.894	676.828	788.898	681.832
A disintegrin and metalloproteinase with thrombospondin motifs 2	O95450	ADAMTS2	IILLSYGK	453.787	680.398	457.794	688.412
A disintegrin and metalloproteinase with thrombospondin motifs 20	P59510	ADAMTS20	IPAGATNVDIR	563.814	288.203	568.819	298.211
A disintegrin and metalloproteinase with thrombospondin motifs 9	Q9P2N4	ADAMTS9	LYNPDVR	438.732	600.31	443.736	610.318
Actin, aortic smooth muscle	P62736|P68032|8others	ACTA2 | ACTC1 | 8 others	SYELPDGQVITIGNER	895.95	380.145	900.954	380.145
Adhesion G protein-coupled receptor F5	Q8IZF2	ADGRF5	DVIVHPLPLK	377.569	458.803	380.241	462.81
Adipocyte plasma membrane-associated protein	Q9HDC9	APMAP	LLEYDTVTR	555.295	883.416	560.3	893.424
Adiponectin	Q15848	ADIPOQ	IFYNQQNHYDGSTGK	591.273	756.329	593.944	760.336
ADM	P35318	ADM	LDVASEFR	468.743	538.262	473.747	548.27
Afamin	P43652	AFM	DADPDTFFAK	563.756	825.414	567.763	833.428
Alpha-1-acid glycoprotein 1	P02763	ORM1	NWGLSVYADKPETTK	570.29	704.87	572.961	708.877
Alpha-1-antichymotrypsin	P01011	SERPINA3	EIGELYLPK	531.298	244.166	535.305	252.18
Alpha-1-antitrypsin	P01009	SERPINA1	SVLGQLGITK	508.311	415.261	512.318	419.268
Alpha-1B-glycoprotein_VAR_018369	P04217	A1BG	LETPDFQLFK	619.327	243.134	623.334	243.134
Alpha-2-antiplasmin	P08697	SERPINF2	LGNQEPGGQTALK	656.846	771.436	660.854	779.45
Alpha-2-HS-glycoprotein	P02765	AHSG	FSVVYAK	407.229	579.35	411.236	587.364
Alpha-2-macroglobulin	P01023	A2M	AIGYLNTGYQR	628.325	851.437	633.329	861.445
Angiogenin	P03950	ANG	DINTFIHGNK	386.868	465.743	389.54	469.75
Angiopoietin-related protein 3	Q9Y5C1	ANGPTL3	DLVFSTWDHK	416.54	510.251	419.211	514.258
Angiotensinogen	P01019	AGT	ALQDQLVLVAAK	634.882	542.822	638.889	546.829
Antithrombin-III	P01008	SERPINC1	DDLYVSDAFHK	437.207	483.738	439.878	487.745
Apolipoprotein A-I	P02647	APOA1	ATEHLSTLSEK	405.879	572.796	408.55	576.803
Apolipoprotein A-II	P02652	APOA2	SPELQAEAK	486.753	443.237	490.761	447.245
Apolipoprotein A-IV	P06727	APOA4	LGEVNTYAGDLQK	704.359	300.155	708.366	300.155
Apolipoprotein B-100	P04114	APOB	FPEVDVLTK	524.29	450.755	528.297	454.763
Apolipoprotein C-I	P02654	APOC1	EWFSETFQK	601.28	886.431	605.287	894.445
Apolipoprotein C-II	P02655	APOC2	TYLPAVDEK	518.271	265.118	522.279	265.118
Apolipoprotein C-III	P02656	APOC3	GWVTDGFSSLK	598.801	244.108	602.808	244.108
Apolipoprotein C-IV	P55056	APOC4	ELLETVVNR	536.803	717.389	541.808	727.397
Apolipoprotein D	P05090	APOD	NILTSNNIDVK	615.838	228.134	619.845	228.134
Apolipoprotein E	P02649	APOE	LGPLVEQGR	484.78	399.727	489.784	404.731
Apolipoprotein F	Q13790	APOF	SGVQQLIQYYQDQK	566.621	613.33	569.293	613.33
Apolipoprotein L1	O14791	APOL1	VAQELEEK	473.248	775.383	477.255	783.397
Apolipoprotein M	O95445	APOM	AFLLTPR	409.25	599.388	414.254	609.396
Apolipoprotein(a)	P08519	LPA	GTYSTTVTGR	521.762	721.384	526.766	731.392
Aromatase	P11511	CYP19A1	NMLEMIFTPR	626.315	893.455	631.319	903.463
Atrial natriuretic peptide receptor 1	P16066	NPR1	ITDYGLESFR	600.798	986.458	605.803	996.466
Attractin	O75882	ATRN	SVNNVVVR	443.759	700.41	448.763	710.418
Autism susceptibility gene 2 protein	Q8WXX7	AUTS2	ALSLASSSGSDK	561.785	738.326	565.793	746.341
B-cell scaffold protein with ankyrin repeats	Q8NDB2	BANK1	LTIVHHPGGK	353.542	316.667	356.213	320.674
Beta-2-glycoprotein 1	P02749	APOH	ATVVYQGER	511.767	751.373	516.771	761.382
Beta-2-microglobulin	P61769	B2M	VNHVTLSQPK	374.88	459.256	377.552	467.27
Beta-Ala-His dipeptidase	Q96KN2	CNDP1	ALEQDLPVNIK	620.351	570.361	624.358	578.375
Beta-nerve growth factor	P01138	NGF	TTATDIK	375.206	547.309	379.213	555.323
Biotinidase	P43251	BTD	SHLIIAQVAK	360.557	451.266	363.229	451.266
C4b-binding protein alpha chain	P04003	C4BPA	EDVYVVGTVLR	625.343	545.341	630.347	555.349
Cadherin-13	P55290	CDH13	INENTGSVSVTR	638.828	228.134	643.832	228.134
Cadherin-5	P33151	CDH5	ELDSTGTPTGK	553.272	863.411	557.279	871.425
Calcitonin gene-related peptide 1	P06881	CALCA	NNFVPTNVGSK	588.804	702.378	592.811	710.392
Calcitonin	P01258	CALCA	FHTFPQTAIGVGAPGK	543.291	585.335	545.963	593.35
Calponin-1	P51911	CNN1	VNVGVK	308.195	516.314	312.202	524.328
Carbonic anhydrase 1	P00915	CA1	VLDALQAIK	485.8	758.441	489.807	766.455
Carboxypeptidase B2	Q96IY4	CPB2	IAWHVIR	298.848	262.669	302.185	267.673
Carboxypeptidase N catalytic chain	P15169	CPN1	SIPQVSPVR	491.788	391.73	496.792	396.734
Carboxypeptidase N subunit 2	P22792	CPN2	AGGSWDLAVQER	644.818	830.437	649.822	840.445
Cartilage acidic protein 1	Q9NQ79	CRTAC1	GVASLFAGR	439.248	721.399	444.252	731.407
Cathelicidin antimicrobial peptide	P49913	CAMP	AIDGINQR	443.741	702.353	448.745	712.361
Cation-independent mannose-6-phosphate receptor	P11717	IGF2R	GHQAFDVGQPR	404.535	457.252	407.871	467.26
CD40 ligand	P29965	CD40LG	SQFEGFVK	471.24	726.382	475.247	734.396
CD44 antigen	P16070	CD44	YGFIEGHVVIPR	462.922	612.348	466.259	617.353
CD5 antigen-like	O43866	CD5L	LVGGLHR	376.232	213.16	381.236	213.16
Gelsolin	P06396	GSN	EGGQTAPASTR	537.762	531.289	542.766	541.297
Ceruloplasmin	P00450	CP	IYHSHIDAPK	394.208	452.735	396.88	456.743
Cholesteryl ester transfer protein	P11597	CETP	GVSLFDIINPEIITR	843.975	842.473	848.979	852.481
Cholinesterase	P06276	BCHE	YLTLNTESTR	599.309	921.464	604.313	931.472
Chromogranin-A	P10645	CHGA	ELQDLALQGAK	593.327	815.462	597.334	823.476
Claudin-5	O00501	CLDN5	PDLSFPVK	451.753	805.445	455.76	813.46
Clusterin	P10909	CLU	ELDESLQVAER	644.823	375.199	649.827	385.207
Coagulation factor IX	P00740	F9	SALVLQYLR	531.819	692.409	536.823	702.417
Coagulation factor V	P12259	F5	AEVDDVIQVR	572.304	844.452	577.308	854.461
Coagulation factor VII	P08709	F7	VSQYIEWLQK	647.346	979.525	651.353	987.539
Coagulation factor VIII	P00451	F8	LHPTHYSIR	375.205	437.233	378.541	442.237
Coagulation factor X	P00742	F10	MLEVPYVDR	561.287	649.33	566.291	659.339
Coagulation factor XI	P03951	F11	TSESGLPSTR	517.759	460.251	522.763	470.26
Coagulation factor XII	P00748	F12	EQPPSLTR	464.248	335.698	469.252	340.702
Coagulation factor XIII A chain	P00488	F13A1	GTYIPVPIVSELQSGK	844.467	435.224	848.474	435.224
Coagulation factor XIII B chain	P05160	F13B	IQTHSTTYR	369.524	627.31	372.861	637.318
Collagen alpha-1(I) chain	P02452	COL1A1	GVVGLPGQR	441.761	457.252	446.766	467.26
Collagen alpha-1(III) chain	P02461	COL3A1	GGAGPPGPEGGK	490.743	369.693	494.751	373.7
Collagen alpha-1(XVIII) chain	P39060	COL18A1	AVGLAGTFR	446.256	721.399	451.26	731.407
Collagen alpha-2(I) chain	P08123	COL1A2	GVVGPQGAR	420.738	342.693	425.742	347.697
Complement C1q subcomponent subunit A	P02745	C1QA	PAFSAIR	381.219	593.341	386.223	603.349
Complement C1q subcomponent subunit B	P02746	C1QB	IAFSATR	383.216	581.304	388.22	591.312
Complement C1q subcomponent subunit C	P02747	C1QC	FQSVFTVTR	542.793	809.452	547.797	819.46
Complement C1r subcomponent	P00736	C1R	GLTLHLK	261.169	306.197	263.841	310.204
Complement C1r subcomponent-like protein	Q9NZP8	C1RL	VVVHPDYR	328.847	443.233	332.183	448.237
Complement C1s subcomponent	P09871	C1S	TNFDNDIALVR	639.328	216.098	644.332	216.098
Complement C2	P06681	C2	HAFILQDTK	536.793	864.483	540.8	872.497
Complement C3	P01024	C3	TGLQEVEVK	501.777	731.393	505.784	739.408
Complement C5	P01031	C5	VFQFLEK	455.755	664.366	459.762	672.381
Complement component C6	P13671	C6	DLHLSDVFLK	396.22	411.242	398.892	415.249
Complement component C7	P10643	C7	AASGTQNNVLR	565.799	494.762	570.803	499.766
Complement component C8 alpha chain	P07357	C8A	MESLGITSR	497.255	733.42	502.259	743.429
Complement component C8 beta chain	P07358	C8B	SDLEVAHYK	354.514	430.237	357.185	434.244
Complement component C9	P02748	C9	LSPIYNLVPVK	621.876	521.818	625.884	525.826
Complement factor B	P00751	CFB	EELLPAQDIK	578.316	671.372	582.324	679.386
Complement factor D	P00746	CFD	THHDGAITER	379.52	405.209	382.856	415.217
Complement factor H	P08603	CFH	SSQESYAHGTK	398.851	510.741	401.522	514.748
Complement factor I	P05156	CFI	VFSLQWGEVK	596.822	946.499	600.829	954.513
Complement_C4	P0C0L4|P0C0L5	C4A | C4B	VGDTLNLNLR	557.814	629.373	562.819	639.381
Corticosteroid-binding globulin	P08185	SERPINA6	WSAGLTSSQVDLYIPK	882.962	244.166	886.969	252.18
C-reactive protein	P02741	CRP	AFVFPK	354.708	244.166	358.715	252.18
Creatine kinase B-type	P12277	CKB	DLFDPIIEDR	616.812	742.409	621.816	752.418
Creatine kinase M-type	P06732	CKM	FEEILTR	454.248	631.377	459.252	641.386
Cystatin-C	P01034	CST3	ALDFAVGEYNK	613.806	300.155	617.813	300.155
Desmoplakin	P15924	DSP	AELIVQPELK	570.337	486.292	574.344	494.306
Dickkopf-related protein 1 and 2	O94907|Q9UBU2	DKK1 | DKK2	GSHGLEIFQR	381.868	450.246	385.204	460.254
Di-N-acetylchitobiase	Q01459	CTBS	ATYIQNYR	514.762	428.719	519.766	433.723
Elastin	P15502	ELN	LPGGYGLPYTTGK	662.351	605.809	666.358	609.816
Endothelial lipase	Q9Y5X9	LIPG	LVSALHTR	299.515	342.693	302.851	347.697
Endothelial protein C receptor	Q9UNN8	PROCR	TLAFPLTIR	516.316	817.493	521.32	827.501
Epidermal growth factor receptor	P00533	EGFR	IPLENLQIIR	604.872	548.33	609.876	553.334
E-selectin	P16581	SELE	YTHLVAIQNK	396.224	402.177	398.896	402.177
Extracellular matrix protein 1	Q16610	ECM1	NVALVSGDTENAK	659.336	821.364	663.343	829.378
Fatty acid-binding protein heart	P05413	FABP3	SLGVGFATR	454.253	707.383	459.258	717.392
Ferritin heavy chain	P02794	FTH1	NVNQSLLELHK	432.242	541.304	434.913	545.311
Ferritin light chain	P02792	FTL	LGGPEAGLGEYLFER	804.407	913.441	809.411	923.45
Fetuin-B	Q9UGM5	FETUB	LVVLPFPK	456.799	700.439	460.807	708.453
Fibrinogen alpha chain	P02671	FGA	VQHIQLLQK	553.838	228.134	557.845	228.134
Fibrinogen beta chain	P02675	FGB	HQLYIDETVNSNIPTNLR	709.699	764.376	713.035	764.376
Fibrinogen gamma chain	P02679	FGG	YEASILTHDSSIR	497.919	600.323	501.256	605.327
Fibronectin	P02751	FN1	HTSVQTTSSGSGPFTDVR	621.966	734.383	625.302	744.391
Fibulin-1	P23142	FBLN1	TGYYFDGISR	589.777	857.415	594.782	867.423
Ficolin-2	Q15485	FCN2	GTHGSFANGINWK	463.562	447.235	466.233	455.249
Ficolin-3	O75636	FCN3	YAVSEAAAHK	349.514	357.182	352.185	361.19
Follistatin-related protein 1 | Early endosome antigen 1	Q12841|Q15075	FSTL1 | EEA2	YVQELQK	454.248	645.357	458.255	653.371
Fructose-bisphosphate aldolase B	P05062	ALDOB	ALQASALAAWGGK	622.343	530.283	626.35	534.29
Galectin-3	P17931	LGALS3	IALDFQR	431.743	678.357	436.747	688.365
Galectin-3-binding protein	Q08380	LGALS3BP	SDLAVPSELALLK	678.393	870.529	682.4	878.544
Gamma-enolase	P09104	ENO2	YITGDQLGALYQDFVR	620.316	827.405	623.652	837.413
Gelsolin	P06396	GSN	AGALNSNDAFVLK	660.351	200.103	664.358	200.103
Glial fibrillary acidic protein	P14136	GFAP	LADVYQAELR	589.314	300.155	594.318	300.155
Glutamate receptor ionotropic NMDA 2A	Q12879	GRIN2A	FSYIPEAK	477.75	444.245	481.757	452.259
Glutamate receptor ionotropic NMDA 2B	Q13224	GRIN2B	EPGGPSFTIGK	545.282	204.134	549.289	212.148
Glutathione peroxidase 3	P22352	GPX3	QEPGENSEILPTLK	777.904	649.354	781.911	653.361
Glutathione S-transferase P	P09211	GSTP1	TLGLYGK	376.221	537.303	380.228	545.317
Haptoglobin	P00738	HP	DIAPTLTLYVGK	645.869	496.295	649.876	500.302
Heat shock protein beta-1	P04792	HSPB1	LFDQAFGLPR	582.314	903.468	587.318	913.477
Hemoglobin subunit alpha	P69905	HBA1;	VGAHAGEYGAEALER	510.583	488.283	513.919	498.291
Hemopexin	P02790	HPX	NFPSPVDAAFR	610.807	480.251	615.811	485.255
Heparin cofactor 2	P05546	SERPIND1	TLEAQLTPR	514.79	814.442	519.795	824.45
Hepatocyte growth factor-like protein	P26927	MST1	SPLNDFQVLR	594.822	891.468	599.826	901.477
Histidine-rich glycoprotein	P04196	HRG	ADLFYDVEALDLESPK	912.949	331.198	916.956	339.212
Hornerin	Q86YZ3	HRNR	GSGSGQSPSSGQHGTGFGR	583.263	730.337	586.599	735.341
Hyaluronan-binding protein 2	Q14520	HABP2	VVLGDQDLK	493.779	788.415	497.787	796.429
Ig gamma-1 chain C region	P01857	IGHG1	GPSVFPLAPSSK	593.827	846.472	597.834	854.486
Ig mu chain C region	P01871	IGHM	GFPSVLR	388.227	286.182	393.231	291.186
Ig mu heavy chain disease protein and Ig mu chain C	P04220|P01871	IGHM	VSVFVPPR	450.769	615.361	455.773	625.37
IgGFc-binding protein	Q9Y6R7	FCGBP	GATTSPGVYELSSR	712.854	1007.52	717.859	1017.52
Immunoglobulin kappa variable 4-1	P06312	IGKV4-1	NYLAWYQQKPGQPPK	606.649	770.917	609.321	774.924
Insulin-like growth factor I	P05019	IGF1	GFYFNKPTGYGSSSR	556.599	732.349	559.935	737.353
Insulin-like growth factor-binding protein 1	P08833	IGFBP1	ALPGEQQPLHALTR	510.951	597.347	514.287	607.355
Insulin-like growth factor-binding protein 2	P18065	IGFBP2	LIQGAPTIR	484.798	614.362	489.802	624.37
Insulin-like growth factor-binding protein 3	P17936	IGFBP3	FLNVLSPR	473.279	685.399	478.284	695.407
Insulin-like growth factor-binding protein complex acid labile subunit	P35858	IGFALS	LAELPADALGPLQR	732.414	1037.57	737.419	1047.58
Inter-alpha-trypsin inhibitor heavy chain H1	P19827	ITIH1	GSLVQASEANLQAAQDFVR	668.676	806.416	672.012	816.424
Inter-alpha-trypsin inhibitor heavy chain H2	P19823	ITIH2	SLAPTAAAK	415.243	558.325	419.25	566.339
Inter-alpha-trypsin inhibitor heavy chain H4	Q14624	ITIH4	SPEQQETVLDGNLIIR	604.655	685.436	607.991	695.444
Intercellular adhesion molecule 1	P05362	ICAM1	LLGIETPLPK	540.837	854.498	544.844	862.512
Interleukin-10	P22301	IL10	AHVNSLGENLK	394.547	560.304	397.219	568.318
Interleukin-6	P05231	IL6	FESSEEQAR	541.741	806.364	546.745	816.372
Interstitial collagenase	P03956	MMP1	AFQLWSNVTPLTFTK	876.97	347.171	880.977	347.171
Kallistatin	P29622	SERPINA4	VGSALFLSHNLK	429.247	593.833	431.918	597.84
Keratin type I cytoskeletal 10	P13645	KRT10	SLLEGEGSSGGGGR	631.802	201.123	636.806	201.123
Keratin type I cytoskeletal 9	P35527	KRT9	TLLDIDNTR	530.785	846.432	535.789	856.44
Keratin-type II cytoskeletal 2 epidermal	P35908	KRT2	YEELQVTVGR	597.312	293.113	602.316	293.113
Kininogen-1	P01042	KNG1	DIPTNSPELEETLTHTITK	713.699	637.662	716.37	640.333
Lactotransferrin	P02788	LTF	YLGPQYVAGITNLK	768.925	602.34	772.932	606.347
Leucine-rich alpha-2-glycoprotein	P02750	LRG1	DLLLPQPDLR	590.34	725.394	595.344	735.402
Lipopolysaccharide-binding protein	P18428	LBP	ITLPDFTGDLR	624.335	920.447	629.339	930.455
L-selectin	P14151	SELL	AEIEYLEK	497.758	552.303	501.765	560.317
Lumican	P51884	LUM	SLEDLQLTHNK	433.23	549.283	435.901	553.29
Lysozyme C	P61626	LYZ	AWVAWR	394.714	531.304	399.718	541.312
Mannan-binding lectin serine protease 1	P48740	MASP1	TGVITSPDFPNPYPK	816.917	258.145	820.924	258.145
Mannan-binding lectin serine protease 2A	O00187	MASP2	WPEPVFGR	494.256	575.33	499.26	585.338
Mannose-binding protein C	P11226	MBL2	WLTFSLGK	476.269	652.366	480.276	660.381
Matrix Gla protein	P08493	MGP	NANTFISPQQR	638.326	728.405	643.33	738.413
Matrix metalloproteinase-9	P14780	MMP9	AVIDDAFAR	489.256	807.4	494.26	817.408
Melanotransferrin	P08582	MELTF	YYDYSGAFR	571.251	815.368	576.255	825.377
Metalloproteinase inhibitor 1	P01033	TIMP1	GFQALGDAADIR	617.315	517.277	622.319	517.277
Metalloproteinase inhibitor 2	P16035	TIMP2	EYLIAGK	397.226	275.171	401.233	283.186
Metalloproteinase inhibitor 4	Q99727	TIMP4	VVPASADPADTEK	650.325	551.257	654.332	555.264
Microtubule-associated protein tau	P10636	MAPT	EADLPEPSEK	557.767	686.336	561.774	694.35
Mucin-16	Q8WXI7	MUC16	ELGPYTLDR	532.275	504.278	537.279	514.286
Myelin basic protein	P02686 (not in isoform 2)		GVDAQGTLSK	488.259	819.421	492.266	827.435
Myeloblastin	P24158	PRTN3	LVNVVLGAHNVR	430.926	539.809	434.262	544.814
Myeloperoxidase	P05164	MPO	VFFASWR	456.74	666.336	461.744	676.344
N(G),N(G)-dimethylarginine dimethylaminohydrolase 1	O94760	DDAH1	TPEEYPESAK	575.767	525.243	579.774	529.25
N-acetylmuramoyl-L-alanine amidase	Q96PD5	PGLYRP2	AGLLRPDYALLGHR	517.963	482.283	521.299	492.292
Natriuretic peptides B	P16860	NPPB	EVATEGIR	437.735	646.352	442.739	656.36
Neuropilin-2	O60462	NRP2	ALQVVR	343.221	501.314	348.226	511.323
Neutrophil gelatinase-associated lipocalin	P80188	LCN2	ITLYGR	361.713	508.288	366.718	518.296
Nucleoside diphosphate kinase A, B	P15531	NME1	PFFAGLVK	439.76	634.392	443.767	642.406
Occludin	Q16625	OCLN	SLQSELDEINK	638.325	947.468	642.332	955.482
Osteopontin	P10451	SPP1	GDSVVYGLR	483.256	607.356	488.26	617.364
Oxidized low-density lipoprotein receptor 1	P78380	OLR1	LEGQISAR	437.243	631.352	442.247	641.36
Pappalysin-1	Q13219	PAPPA	AYLDVNELK	532.785	235.108	536.792	235.108
Peroxiredoxin-1	Q06830	PRDX1	ADEGISFR	447.719	409.219	452.724	419.228
Peroxiredoxin-2	P32119	PRDX2	GLFIIDGK	431.755	692.398	435.762	700.412
Phosphatidylcholine-sterol acyltransferase	P04180	LCAT	SSGLVSNAPGVQIR	692.881	669.404	697.885	679.413
Phosphatidylinositol-glycan-specific phospholipase D	P80108	GPLD1	FGSSLITVR	490.282	488.319	495.286	498.327
Phospholipid transfer protein	P55058	PLTP	AVEPQLQEEER	664.328	514.754	669.332	519.758
Pigment epithelium-derived factor	P36955	SERPINF1	LQSLFDSPDFSK	692.343	1142.54	696.35	1150.55
Plasma protease C1 inhibitor	P05155	SERPING1	FQPTLLTLPR	593.353	910.572	598.357	920.58
Plasma serine protease inhibitor	P05154	SERPINA5	GFQQLLQELNQPR	524.283	514.273	527.619	524.281
Plasminogen activator inhibitor 1	P05121	SERPINE1	VFQQVAQASK	553.304	504.278	557.311	512.292
Plasminogen	P00747	PLG	EAQLPVIENK	570.817	699.404	574.824	707.418
Plastin-2	P13796	LCP1	ISFDEFIK	499.763	798.403	503.77	806.417
Platelet endothelial cell adhesion molecule	P16284	PECAM1	SELVTVTESFSTPK	762.893	217.082	766.9	217.082
Platelet glycoprotein VI	Q9HCN6	GP6	EGDPAPYK	438.709	407.229	442.716	415.243
Platelet-activating factor acetylhydrolase	Q13093	PLA2G7	GSVHQNFADFTFATGK	576.278	886.431	578.949	894.445
Pregnancy zone protein	P20742	PZP	ISEITNIVSK	552.319	774.472	556.326	782.486
Proenkephalin-A	P01210	PENK	ELLETGDNR	523.759	562.258	528.763	572.266
Prolactin	P01236	PRL	IDNYLK	383.211	652.33	387.218	660.344
Protein AMBP	P02760	AMBP	HHGPTITAK	321.179	275.125	323.85	275.125
Protein S100-A12	P80511	S100A12	GHFDTLSK	302.156	234.145	304.827	242.159
Protein S100-A9	P06702	S100A9	DLQNFLK	439.243	649.367	443.25	657.381
Protein S100-B	P04271	S100B	EQEVVDK	423.714	460.277	427.721	468.291
Protein Z-dependent protease inhibitor	Q9UK55	SERPINA10	ETSNFGFSLLR	635.825	692.409	640.829	702.417
Protein_deglycase_DJ-1	Q99497	PARK7	ALVILAK	364.257	543.386	368.265	551.401
Proteoglycan 4	Q92954	PRG4	DQYYNIDVPSR	685.323	244.093	690.327	244.093
Prothrombin	P00734	F2	ELLESYIDGR	597.804	710.347	602.808	720.355
P-selectin	P16109	SELP	TWTWVGTK	489.756	691.377	493.763	699.392
Ras GTPase-activating protein nGAP	Q9UJF2	RASAL2	ETQSTPQSAPQVR	714.858	882.479	719.862	892.487
Resistin	Q9HD89	RETN	IQEVAGSLIFR	616.854	242.15	621.858	242.15
Retinol-binding protein 4	P02753	RBP4	YWGVASFLQK	599.816	849.483	603.823	857.497
Serotransferrin	P02787	TF	DGAGDVAFVK	489.748	735.404	493.755	743.418
Serum albumin	P02768 (not in isoform 2)		LVNEVTEFAK	575.311	218.15	579.318	226.164
Serum amyloid A-1 and A-2 proteins	P0DJI8|P0DJI9	SAA2	EANYIGSDK	498.735	406.193	502.742	414.207
Serum amyloid A-4 protein	P35542	SAA4	GNYDAAQR	447.707	445.252	452.711	455.26
Serum amyloid P-component	P02743	APCS	IVLGQEQDSYGGK	697.352	591.275	701.359	595.282
Serum paraoxonase/arylesterase 1	P27169	PON1	IFFYDSENPPASEVLR	942.462	868.489	947.466	878.497
Serum paraoxonase/lactonase 3	Q15166	PON3	ILIGTVFHK	343.215	401.235	345.886	405.242
Sex hormone-binding globulin	P04278	SHBG	TSSSFEVR	456.725	724.362	461.729	734.371
SPARC	P09486	SPARC	LEAGDHPVELLAR	473.925	589.32	477.261	594.324
Spermine oxidase	Q9NWM0	SMOX	YYSTTHGALLSGQR	518.595	614.326	521.931	619.33
Sterile alpha motif domain-containing protein 9-like	Q8IVG5	SAMD9L	ENVLDEVANAK	601.307	859.452	605.314	867.466
Stromelysin-1	P08254	MMP3	TYFFVEDK	524.753	784.388	528.76	792.402
Target of Nesh-SH3	Q7Z7G0	ABI3BP	IYLSDSLTGK	548.798	277.155	552.805	277.155
TBC1 domain family member 10A	Q9BXI6	TBC1D10A	YLPGYYSEK	560.271	422.198	564.279	426.205
Tenascin	P24821	TNC	FTTDLDSPR	526.256	803.389	531.261	813.398
Tenascin-X	P22105|Q16473	TNXB | TNXA	ILISGLEPSTPYR	723.404	720.368	728.408	730.376
Tetranectin	P05452	CLEC3B	NWETEITAQPDGGK	773.363	473.235	777.37	481.25
Thrombomodulin	P07204	THBD	SSVAADVISLLLNGDGGVGR	634.009	731.343	637.345	741.351
Thrombospondin-1	P07996	THBS1	GTLLALER	436.764	488.283	441.768	498.291
Thrombospondin-4	P35443	THBS4	KPQDFLEELK	416.227	518.282	418.899	526.296
Thyroglobulin	P01266	TG	FSPDDSAGASALLR	703.849	586.799	708.853	591.803
Thyroxine-binding globulin	P05543	SERPINA7	AVLHIGEK	289.508	348.706	292.179	352.713
Tissue_factor_pathway_inhibitor	P10646	TFPI	FYYNSVIGK	545.782	780.425	549.789	788.439
Tissue-type plasminogen activator	P00750	PLAT	VVPGEEEQK	507.759	816.373	511.766	824.388
Transcription factor SOX-1	P35716	SOX11	AAQSGDYGGAGDDYVLGSLR	657.973	545.341	661.309	555.349
Transferrin receptor protein 1	P02786	TFRC	GFVEPDHYVVVGAQR	558.286	734.881	561.622	739.885
Transthyretin	P02766	TTR	GSPAINVAVHVFR	456.258	611.856	459.594	616.861
Tumor necrosis factor receptor superfamily member 1A	P19438	TNFRSF1A	LGLSDHEIDR	385.532	521.252	388.868	526.256
Tumor necrosis factor receptor superfamily member 1B	P20333	TNFRSF1B	DEQVPFSK	475.235	478.266	479.242	486.28
Vascular cell adhesion protein 1	P19320	VCAM1	NTVISVNPSTK	580.32	845.473	584.327	853.487
Vascular endothelial growth factor B	O43915|P49765|P15692	VEGFD | VEGFB | VEGFA	VVSWIDVYTR	619.332	1039.52	624.337	1049.53
Vascular endothelial growth factor D	O43915	VEGFD	DLIQHPK	425.743	622.367	429.75	630.381
Vascular non-inflammatory molecule 3	Q9NY84	VNN3	TETPVSK	381.206	231.098	385.213	231.098
Vasorin	Q6EMK4	VASN	YLQGSSVQLR	575.814	746.416	580.819	756.424
Vitamin D-binding protein	P02774	GC	VLEPTLK	400.25	587.34	404.257	595.354
Vitamin K-dependent protein C	P04070	PROC	LGEYDLR	433.224	752.357	438.228	762.366
Vitamin K-dependent protein S	P07225	PROS1	VYFAGFPR	478.753	694.367	483.757	704.375
Vitamin K-dependent protein Z	P22891	PROZ	DFAEHLLIPR	404.224	474.785	407.56	479.789
Vitronectin	P04004	VTN	FEDGVLDPDYPR	711.83	647.315	716.835	657.323
von Willebrand factor	P04275	VWF	ILAGPAGDSNVVK	620.848	472.246	624.856	476.253
Xaa-Pro dipeptidase	P12955	PEPD	AVYEAVLR	460.764	750.414	465.768	760.423
Zinc-alpha-2-glycoprotein	P25311	AZGP1	EIPAWVPFDPAAQITK	891.975	1087.58	895.982	1095.59

## Sheet: Table S7
Supplementary Table S7. The binary classifier selected from 4 widely used machine learning algorithms
Logistic regression
Fold/Feature	GPX3	SHBG	PLMN	A1AT	GPX3+SHBG	GPX3+PLMN	GPX3+A1AT	SHBG+PLMN	SHBG+A1AT	PLMN+A1AT	GPX3+SHBG+PLMN	GPX3+SHBG+A1AT	GPX3+PLMN+A1AT	SHBG+PLMN+A1AT	GPX3+SHBG+PLMN+A1AT
1	1	0.625	0.916667	0.916667	0.833333	1	1	0.708333	0.875	1	0.916667	0.958333	1	0.958333	1
2	0.9	0.95	0.9	0.7	0.9	0.9	0.9	0.95	0.85	0.9	0.9	1	1	1	1
3	0.8	0.9	0.8	0.75	0.9	0.8	0.85	0.85	0.9	0.8	0.85	0.9	0.85	0.85	0.9
4	0.85	0.9	1	1	1	0.95	1	1	1	1	1	1	1	1	1
5	0.833333	1	0.944444	0.944444	1	0.944444	1	1	1	1	0.944444	1	1	1	1
Mean AUC-ROC	0.876667	0.875	0.912222	0.862222	0.926667	0.918889	0.95	0.901667	0.925	0.94	0.922222	0.971667	0.97	0.961667	0.98
Median AUC-ROC	0.85	0.9	0.916667	0.916667	0.9	0.944444	1	0.95	0.9	1	0.916667	1	1	1	1
Std AUC-ROC	0.0778175	0.145774	0.0733249	0.130017	0.0722649	0.0753183	0.0707107	0.12422	0.0707107	0.0894427	0.0554165	0.0439381	0.067082	0.0649786	0.0447214
KNN
Fold/Feature	GPX3	SHBG	PLMN	A1AT	GPX3+SHBG	GPX3+PLMN	GPX3+A1AT	SHBG+PLMN	SHBG+A1AT	PLMN+A1AT	GPX3+SHBG+PLMN	GPX3+SHBG+A1AT	GPX3+PLMN+A1AT	SHBG+PLMN+A1AT	GPX3+SHBG+PLMN+A1AT
1	0.916667	0.666667	0.833333	0.916667	0.958333	1	1	0.666667	0.895833	1	0.916667	0.958333	1	1	1
2	1	0.9	0.875	0.775	0.95	0.9	1	0.975	0.925	1	0.9	1	1	1	1
3	0.85	0.875	0.85	0.825	0.8	0.875	0.95	0.825	0.875	0.9	0.9	0.95	0.95	0.925	0.95
4	0.85	0.875	1	1	1	1	1	1	1	1	1	1	1	1	1
5	0.833333	0.916667	0.916667	0.944444	0.888889	0.888889	0.944444	0.833333	1	1	0.944444	1	1	1	1
Mean AUC-ROC	0.89	0.846667	0.895	0.892222	0.919444	0.932778	0.978889	0.86	0.939167	0.98	0.932222	0.981667	0.99	0.985	0.99
Median AUC-ROC	0.85	0.875	0.875	0.916667	0.95	0.9	1	0.833333	0.925	1	0.916667	1	1	1	1
Std AUC-ROC	0.0693221	0.102164	0.0665624	0.0911052	0.0776785	0.0620011	0.0289742	0.134293	0.0583036	0.0447214	0.042017	0.0252763	0.0223607	0.033541	0.0223607
Random forest
Fold/Feature	GPX3	SHBG	PLMN	A1AT	GPX3+SHBG	GPX3+PLMN	GPX3+A1AT	SHBG+PLMN	SHBG+A1AT	PLMN+A1AT	GPX3+SHBG+PLMN	GPX3+SHBG+A1AT	GPX3+PLMN+A1AT	SHBG+PLMN+A1AT	GPX3+SHBG+PLMN+A1AT
1	0.916667	0.666667	0.6875	0.833333	0.833333	0.833333	1	0.625	0.875	0.958333	0.791667	1	1	1	1
2	0.95	0.75	0.9	0.625	0.95	0.95	0.95	0.875	0.9	0.9	0.95	1	1	0.95	1
3	0.625	0.575	0.525	0.8	0.6	0.75	0.85	0.625	0.725	0.775	0.675	0.85	0.825	0.75	0.8
4	0.9	0.625	1	1	0.925	1	1	0.975	1	1	1	1	1	1	1
5	0.916667	0.666667	0.833333	0.888889	0.833333	0.916667	0.944444	0.777778	1	1	0.944444	1	1	1	1
Mean AUC-ROC	0.861667	0.656667	0.789167	0.829444	0.828333	0.89	0.948889	0.775556	0.9	0.926667	0.872222	0.97	0.965	0.94	0.96
Median AUC-ROC	0.916667	0.666667	0.833333	0.833333	0.833333	0.916667	0.95	0.777778	0.9	0.958333	0.944444	1	1	1	1
Std AUC-ROC	0.133542	0.0643881	0.186283	0.137206	0.138142	0.099023	0.0612876	0.154115	0.113192	0.0941704	0.135073	0.067082	0.0782624	0.108397	0.0894427
Suporting vector classifier
Fold/Feature	GPX3	SHBG	PLMN	A1AT	GPX3+SHBG	GPX3+PLMN	GPX3+A1AT	SHBG+PLMN	SHBG+A1AT	PLMN+A1AT	GPX3+SHBG+PLMN	GPX3+SHBG+A1AT	GPX3+PLMN+A1AT	SHBG+PLMN+A1AT	GPX3+SHBG+PLMN+A1AT
1	1	0.625	0.916667	0.916667	0.791667	1	1	0.75	0.875	1	0.833333	0.916667	1	0.916667	0.916667
2	0.9	0.95	0.9	0.7	0.9	0.9	0.9	0.95	0.85	1	0.9	0.95	1	1	1
3	0.8	0.9	0.8	0.75	0.8	0.8	0.85	0.8	0.9	0.8	0.8	0.9	0.8	0.85	0.9
4	0.85	0.9	1	1	1	0.95	1	1	1	1	1	1	1	1	1
5	0.833333	1	0.944444	0.944444	0.944444	0.944444	1	0.944444	1	1	0.944444	1	1	1	1
Mean AUC-ROC	0.876667	0.875	0.912222	0.862222	0.887222	0.918889	0.95	0.888889	0.925	0.96	0.895556	0.953333	0.96	0.953333	0.963333
Median AUC-ROC	0.85	0.9	0.916667	0.916667	0.9	0.944444	1	0.944444	0.9	1	0.9	0.95	1	1	1
Std AUC-ROC	0.0778175	0.145774	0.0733249	0.130017	0.090685	0.0753183	0.0707107	0.107655	0.0707107	0.0894427	0.0811187	0.0462481	0.0894427	0.0681094	0.0505525

## Sheet: Table S8
Supplementary Table S8. Parameters of the algorithms for GridSearch
Model	Random forest	KNN	Logistic regression	SVC
Parameter grid	{'n_estimators': [10, 50, 100],	{'n_neighbors':[2,3,4,5,6,7,8,9,10,11,15],	{'penalty':['l1', 'l2', 'elasticnet', 'none'],	{'kernel': ['linear'],
	'bootstrap':[True],	'weights':['uniform', 'distance'],	'C': np.linspace(0, 10, 20),	'random_state':[25]}
	'random_state':[25]}	}	'solver': ['liblinear'],
			'random_state':[25]
			}
